# Supplementary material for: The whole-genome molecular epidemiology of sequential isolates of Acinetobacter baumannii colonizing the rectum of patients in an adult intensive care unit of a tertiary hospital
Source: Microbiol Spectr. 2023 Oct 16;11(6):e02191-23. doi: 10.1128/spectrum.02191-23 (PMC10715177; doi:10.1128/spectrum.02191-23)
Supplement: Table S2 — Sequencing information, genome assembly, and ST of the 269 A. baumannii isolates. [file spectrum.02191-23-s0003.xlsx]

## Sheet: Table S2
Table S2. Sequencing information, genome assembly, and ST of the 269 A. baumannii isolates
Isolate	Alternative Name	Reads	Bases	Avg. Read Length	Read Set Avg. Quality	Estimated Read Depth Coverage	Genome (bp)	No. of contigs	Pasteur MLST	Run*	BioSample*	ST2 subgroup
E2a	Ab_58	2013759	598258079	148.54	32.9	74.84	3692651	509	2	SRR17304773	SAMN24293993	G1
I1	Ab_56	2084155	612250090	146.88	33.2	76.59	3770948	328	2	SRR17304993	SAMN24294018	G1
I2b	Ab_223	2548268	758027397	148.75	33	94.84	3750191	356	2	SRR17304991	SAMN24294020	G1
I3a	Ab_224	2271846	678283855	149.3	33	84.86	3794055	209	2	SRR17304990	SAMN24294021	G1
K6	Ab_104	3493848	959999246	137.41	33.8	120.12	3835285	151	2	SRR17304912	SAMN24294051	G1
X1	Ab_211	4769825	1417350438	148.6	32.9	177.34	3836958	236	2	SRR17304932	SAMN24294148	G1
X6a	Ab_219	2112877	631416286	149.44	32.9	79	3856791	248	2	SRR17304892	SAMN24294156	G1
X2	Ab_212	3140214	929769928	148.06	33	116.33	3972847	232	2	SRR17304931	SAMN24294149	G2
X3a	Ab_213	2937077	873448475	148.71	32.9	109.28	3949590	258	2	SRR17304898	SAMN24294150	G2
X3b	Ab_214	3696450	1095180814	148.16	32.8	137.03	3980028	249	2	SRR17304897	SAMN24294151	G2
X3c	Ab_215	2297024	683673993	148.84	33	85.54	4015850	205	2	SRR17304896	SAMN24294152	G2
X3d	Ab_216	2257082	675120812	149.57	32.9	84.47	4010444	226	2	SRR17304895	SAMN24294153	G2
X4	Ab_217	2226492	665970982	149.57	32.9	83.32	4001121	203	2	SRR17304894	SAMN24294154	G2
X5	Ab_218	2406067	719134062	149.46	32.9	89.97	4005573	178	2	SRR17304893	SAMN24294155	G2
X6b	Ab_220	2816008	837503034	148.72	33.1	104.78	3969548	339	2	SRR17304891	SAMN24294157	G2
X7	Ab_221	2179233	650436763	149.25	33	81.38	4003494	223	2	SRR17304889	SAMN24294158	G2
R3b	Ab_54	1606861	478537392	148.91	33.1	59.87	3871196	358	2	SRR17304751	SAMN24294109	G3
R4	Ab_55	1801397	533834941	148.17	33.1	66.78	4059724	369	2	SRR17304750	SAMN24294110	G3
Y2	Ab_259	4517853	1301222305	144.02	33.7	162.8	3836727	192	2	SRR17304887	SAMN24294160	G3
Z3a	Ab_125	1815400	541425184	149.13	32.9	67.74	3640586	351	2	SRR17304877	SAMN24294169	G3
Z6	Ab_129	2102286	621852974	147.91	33.7	77.8	3721660	110	2	SRR17304873	SAMN24294173	G3
A3	Ab_235	1982658	594542350	149.95	32.9	74.38	3894356	80	2	SRR17304754	SAMN24293910	Main
A4	Ab_236	2417994	721624258	149.23	33	90.29	3876383	115	2	SRR17304866	SAMN24293911	Main
A5b	Ab_238	2577488	764478549	148.32	33.1	95.65	3827205	311	2	SRR17304844	SAMN24293913	Main
AA1	Ab_184	3405248	991556202	145.63	32.9	124.08	3775855	290	2	SRR17304801	SAMN24293914	Main
AA3a	Ab_186	2943868	865934323	147.1	32.9	108.35	3744055	310	2	SRR17304779	SAMN24293916	Main
AA3b	Ab_187	2149561	642434936	149.45	32.9	80.38	3796840	240	2	SRR17304973	SAMN24293917	Main
AA3c	Ab_188	3407082	998371309	146.54	32.8	124.92	3745782	319	2	SRR17305005	SAMN24293918	Main
AA3d	Ab_189	6492536	1924567386	148.24	32.9	240.81	3774630	270	2	SRR17304994	SAMN24293919	Main
AA4a	Ab_190	3591344	1065399246	148.35	32.9	133.3	3711544	261	2	SRR17304983	SAMN24293920	Main
AA4b	Ab_191	3266370	966286117	147.94	33	120.9	3702878	300	2	SRR17304927	SAMN24293921	Main
AA4c	Ab_192	2413769	714024429	147.93	32.8	89.34	3770954	231	2	SRR17304916	SAMN24293922	Main
AB1	Ab_133	1756165	524791776	149.42	32.9	65.66	3778278	315	2	SRR17304830	SAMN24293924	Main
AB2b	Ab_135	1827916	545090833	149.11	33	68.19	3727147	432	2	SRR17304808	SAMN24293926	Main
AB2c	Ab_136	4211457	1255891334	149.13	32.9	157.14	3762122	342	2	SRR17304765	SAMN24293927	Main
AB3a	Ab_137	3711349	1109021830	149.43	33	138.76	3785673	374	2	SRR17304753	SAMN24293928	Main
AB3b	Ab_138	3545331	1062921381	149.92	32.9	132.99	3819257	280	2	SRR17304742	SAMN24293929	Main
AB4a	Ab_139	1933948	575883095	148.89	33	72.05	3756208	382	2	SRR17304955	SAMN24293930	Main
AB4b	Ab_140	1841623	548308257	148.87	32.9	68.6	3766300	365	2	SRR17304944	SAMN24293931	Main
AB6a	Ab_143	4261168	1274472483	149.57	32.9	159.46	3795415	330	2	SRR17304879	SAMN24293934	Main
AB6b	Ab_144	1903161	564769264	148.38	32.8	70.66	3764303	461	2	SRR17304869	SAMN24293935	Main
AC3a	Ab_170	4297113	1251343629	145.64	33	156.58	3830028	262	2	SRR17304865	SAMN24293938	Main
AC3b	Ab_171	2380924	713212558	149.79	32.8	89.23	3854052	194	2	SRR17304864	SAMN24293939	Main
AC5	Ab_174	2393019	715771839	149.57	33	89.55	3901994	203	2	SRR17304861	SAMN24293942	Main
AC6	Ab_175	2114935	624027147	147.56	32.8	78.08	3846145	214	2	SRR17304860	SAMN24293943	Main
AD1	Ab_176	6519131	1906633303	146.26	33	238.57	3837865	246	2	SRR17304859	SAMN24293944	Main
AD2	Ab_177	3377556	992351685	146.93	32.9	124.16	3831595	255	2	SRR17304858	SAMN24293945	Main
AD6	Ab_183	2641353	776224732	146.97	32.8	97.13	3820099	269	2	SRR17304851	SAMN24293951	Main
AE1	Ab_145	4490725	1336150821	148.79	32.9	167.18	3800944	324	2	SRR17304850	SAMN24293952	Main
AE2a	Ab_146	3883228	1161355297	149.56	32.9	145.31	3799457	318	2	SRR17304849	SAMN24293953	Main
AE2b	Ab_147	4309607	1288578367	149.52	32.9	161.23	3782223	327	2	SRR17304848	SAMN24293954	Main
AE2c	Ab_148	4350867	1295800301	148.94	32.9	162.13	3784256	370	2	SRR17304847	SAMN24293955	Main
AE2d	Ab_149	3938127	1178165253	149.61	32.9	147.41	3786745	340	2	SRR17304846	SAMN24293956	Main
AE2e	Ab_150	4473618	1333362428	149.05	32.9	166.83	3816552	299	2	SRR17304845	SAMN24293957	Main
AE2f	Ab_151	4048032	1209350984	149.4	32.8	151.31	3801291	299	2	SRR17304843	SAMN24293958	Main
AE3	Ab_152	2299393	677067776	147.24	33.6	84.71	3817558	268	2	SRR17304842	SAMN24293959	Main
AE4	Ab_153	2402720	719885101	149.82	32.9	90.07	3829940	244	2	SRR17304841	SAMN24293960	Main
AE5a	Ab_154	2527011	753447369	149.1	32.9	94.27	3838417	212	2	SRR17304840	SAMN24293961	Main
AE5b	Ab_155	2343954	702191867	149.8	32.9	87.85	3844469	197	2	SRR17304839	SAMN24293962	Main
AF1	Ab_23	2008419	599109513	149.15	33.7	74.95	3806290	234	2	SRR17304837	SAMN24293964	Main
AF2	Ab_24	1586827	472550089	148.89	33.4	59.11	3808018	217	2	SRR17304836	SAMN24293965	Main
AF3	Ab_25	1997306	594518407	148.83	33.7	74.37	3747729	395	2	SRR17304835	SAMN24293966	Main
AF4	Ab_26	1903632	565927462	148.64	33.7	70.8	3758373	369	2	SRR17304802	SAMN24293967	Main
AF5	Ab_27	1763559	524502404	148.7	33.7	65.61	3797403	257	2	SRR17304800	SAMN24293968	Main
AF6	Ab_28	1779240	530161562	148.98	33.7	66.32	3770654	330	2	SRR17304799	SAMN24293969	Main
B1	Ab_42	2079391	619103636	148.87	33.1	77.45	3867269	211	2	SRR17304798	SAMN24293970	Main
B2	Ab_43	1795431	532699617	148.35	33.2	66.64	3844463	261	2	SRR17304797	SAMN24293971	Main
B3	Ab_44	1529813	455340449	148.83	33	56.97	3867116	169	2	SRR17304796	SAMN24293972	Main
B4	Ab_45	1783438	531449326	149	33.1	66.49	3882126	173	2	SRR17304795	SAMN24293973	Main
B5	Ab_46	1378154	412658897	149.72	33	51.63	3873094	187	2	SRR17304794	SAMN24293974	Main
B7	Ab_48	2023568	598488306	147.88	33.1	74.87	3898924	104	2	SRR17304792	SAMN24293976	Main
C1	Ab_105	3495260	1046771328	149.76	32.8	130.97	3805141	318	2	SRR17304791	SAMN24293977	Main
C3	Ab_107	1723440	512811771	148.79	32.7	64.16	3797563	388	2	SRR17304788	SAMN24293979	Main
C4	Ab_108	1427743	425126829	148.89	32.3	53.19	3809018	379	2	SRR17304787	SAMN24293980	Main
C5a	Ab_109	1988941	591648672	148.74	33	74.02	3757396	451	2	SRR17304786	SAMN24293981	Main
C5b	Ab_110	1879939	560161382	148.99	32.9	70.08	3760863	459	2	SRR17304785	SAMN24293982	Main
C5c	Ab_111	1639169	490373720	149.59	32.9	61.35	3788771	297	2	SRR17304784	SAMN24293983	Main
C6	Ab_112	2297343	678005420	147.58	33.5	84.83	3801313	268	2	SRR17304783	SAMN24293984	Main
D1	Ab_64	2257207	665259522	147.38	33.6	83.23	3842260	243	2	SRR17304782	SAMN24293985	Main
D2	Ab_65	2568680	756289902	147.23	33.6	94.62	3838575	260	2	SRR17304781	SAMN24293986	Main
D3	Ab_66	1590679	474524299	149.16	32.8	59.37	3821619	334	2	SRR17304780	SAMN24293987	Main
D4	Ab_67	2233764	664778678	148.82	33.7	83.17	3842802	187	2	SRR17304778	SAMN24293988	Main
D5	Ab_68	2376398	707511422	148.88	33.6	88.52	3859782	207	2	SRR17304777	SAMN24293989	Main
D6	Ab_69	2703196	797446657	147.51	33.6	99.77	3848804	241	2	SRR17304776	SAMN24293990	Main
D7	Ab_70	1974987	581947173	147.35	33.4	72.81	3847489	267	2	SRR17304775	SAMN24293991	Main
E1	Ab_57	2308156	682589528	147.88	33.6	85.4	3830575	259	2	SRR17304774	SAMN24293992	Main
E3	Ab_60	2044482	604468640	147.85	33.6	75.63	3832737	249	2	SRR17304771	SAMN24293995	Main
E4	Ab_61	2122152	627978652	147.97	33.6	78.57	3829711	258	2	SRR17304975	SAMN24293996	Main
F1	Ab_239	2381308	711643856	149.44	33	89.04	3862190	214	2	SRR17304972	SAMN24293998	Main
F2	Ab_240	2835850	847125590	149.38	33	105.99	3844849	253	2	SRR17304971	SAMN24293999	Main
F3	Ab_241	2247182	673746290	149.92	32.8	84.29	3890115	130	2	SRR17304970	SAMN24294000	Main
F4	Ab_242	3100809	920556180	148.46	32.9	115.18	3870278	205	2	SRR17304969	SAMN24294001	Main
F5	Ab_243	3037838	906604497	149.23	33	113.43	3886507	144	2	SRR17304968	SAMN24294002	Main
G1a	Ab_244	2231080	666788720	149.45	32.9	83.42	3863783	197	2	SRR17304967	SAMN24294003	Main
G1b	Ab_245	2412955	720300090	149.27	33	90.12	3812133	268	2	SRR17304966	SAMN24294004	Main
G2	Ab_246	2762901	825269006	149.36	32.9	103.25	3853713	211	2	SRR17304965	SAMN24294005	Main
G3a	Ab_247	3746090	1092750055	145.88	33.1	136.73	3863026	224	2	SRR17304964	SAMN24294006	Main
G3b	Ab_248	1889307	549866502	145.55	33.1	68.8	3882980	124	2	SRR17304963	SAMN24294007	Main
G4	Ab_249	4129926	1218789937	147.57	32.8	152.48	3838368	285	2	SRR17305004	SAMN24294008	Main
G5a	Ab_250	4108482	1217144533	148.14	32.7	152.28	3782687	242	2	SRR17305003	SAMN24294009	Main
G5b	Ab_251	4585844	1360559386	148.35	32.8	170.22	3748203	279	2	SRR17305002	SAMN24294010	Main
G5c	Ab_252	3925704	1163626280	148.23	33.7	145.59	3805198	355	2	SRR17305001	SAMN24294011	Main
H1	Ab_81	2427343	722715584	148.88	33.7	90.42	3884892	153	2	SRR17305000	SAMN24294012	Main
H2	Ab_82	2239722	668166007	149.18	33.6	83.6	3880227	173	2	SRR17304999	SAMN24294013	Main
H3	Ab_83	2531875	754992120	149.11	33.6	94.46	3849767	216	2	SRR17304998	SAMN24294014	Main
H4	Ab_84	2456828	723714928	147.3	33.7	90.55	3964171	140	2	SRR17304997	SAMN24294015	Main
H5	Ab_85	2705785	796415875	147.18	33.7	99.64	3854877	171	2	SRR17304996	SAMN24294016	Main
I3b	Ab_225	2421071	721405750	149	33	90.26	3830728	286	2	SRR17304989	SAMN24294022	Main
I4	Ab_226	2507958	747603650	149.06	33	93.54	3744039	294	2	SRR17304988	SAMN24294023	Main
I5	Ab_227	2200513	659153247	149.79	32.9	82.47	3743512	178	2	SRR17304987	SAMN24294024	Main
I8	Ab_231	2529233	755296306	149.33	33	94.5	3783639	271	2	SRR17304982	SAMN24294028	Main
J1	Ab_1	1864035	556167139	149.18	33.7	69.58	3852075	192	2	SRR17304980	SAMN24294030	Main
J2	Ab_2	1617133	482687104	149.24	33.7	60.38	3803381	357	2	SRR17304929	SAMN24294036	Main
J3a	Ab_3	1902083	567236856	149.11	33.7	70.96	3832483	279	2	SRR17304928	SAMN24294037	Main
J3b	Ab_4	1652416	495544921	149.95	33.6	61.99	3860448	186	2	SRR17304926	SAMN24294038	Main
J4a	Ab_5	3694926	1095892872	148.3	34	137.1	3839263	269	2	SRR17304925	SAMN24294039	Main
J4b	Ab_6	1682885	503445947	149.58	33.6	62.98	3886468	275	2	SRR17304924	SAMN24294040	Main
K1	Ab_99	3056064	869385534	142.26	33.8	108.77	3892813	63	2	SRR17304918	SAMN24294046	Main
K2	Ab_100	2747994	815254502	148.35	33.7	102	3886933	150	2	SRR17304917	SAMN24294047	Main
K3	Ab_101	2160096	629103257	145.62	33	78.7	3872106	216	2	SRR17304915	SAMN24294048	Main
K4	Ab_102	2962951	835793641	141.06	33.8	104.58	3869826	127	2	SRR17304914	SAMN24294049	Main
L1	Ab_87	2486463	737453447	148.31	33.7	92.26	3827825	212	2	SRR17304911	SAMN24294052	Main
L3	Ab_89	2447095	729340765	149.03	33.7	91.25	3846837	161	2	SRR17304909	SAMN24294054	Main
L5b	Ab_93	2807121	819945604	146.06	33.7	102.59	3855356	116	2	SRR17304904	SAMN24294058	Main
L7	Ab_96	2273280	671263254	147.66	33.6	83.99	3841162	223	2	SRR17304901	SAMN24294061	Main
M1	Ab_71	2557239	748839493	146.43	33.6	93.69	3871909	168	2	SRR17304834	SAMN24294064	Main
M2	Ab_72	2843216	831961650	146.32	33.6	104.09	3849979	212	2	SRR17304833	SAMN24294065	Main
M3a	Ab_73	2608263	768392811	147.31	33.7	96.14	3881997	145	2	SRR17304832	SAMN24294066	Main
M3b	Ab_74	2387978	698593541	146.29	33.6	87.4	3862318	185	2	SRR17304831	SAMN24294067	Main
M3c	Ab_75	2555022	752540769	147.28	33.7	94.15	3881737	126	2	SRR17304829	SAMN24294068	Main
M3d	Ab_76	2471547	725748137	146.83	33.7	90.8	3883932	110	2	SRR17304828	SAMN24294069	Main
M3e	Ab_77	1968836	584002355	148.33	33.6	73.07	3849728	228	2	SRR17304827	SAMN24294070	Main
M4	Ab_78	2444563	728594973	149.04	33.7	91.16	3883277	116	2	SRR17304826	SAMN24294071	Main
M5	Ab_79	2231651	658999394	147.66	33.6	82.45	3847443	236	2	SRR17304825	SAMN24294072	Main
M6	Ab_80	2016857	594713259	147.45	33.6	74.41	3821100	297	2	SRR17304824	SAMN24294073	Main
N1	Ab_29	2003255	589239989	147.06	33.7	73.71	3968290	310	2	SRR17304823	SAMN24294074	Main
N2	Ab_30	1880461	551290932	146.58	33.7	68.96	3919555	149	2	SRR17304822	SAMN24294075	Main
N3	Ab_31	1961671	582812617	148.55	33.7	72.91	3884346	252	2	SRR17304821	SAMN24294076	Main
N4a	Ab_32	1693538	496346352	146.53	33.7	62.09	3907656	206	2	SRR17304820	SAMN24294077	Main
N4b	Ab_33	2128803	627589034	147.4	33.7	78.51	3808527	400	2	SRR17304818	SAMN24294078	Main
N5a	Ab_34	1970734	573018660	145.37	33.8	71.68	3856265	285	2	SRR17304817	SAMN24294079	Main
N5b	Ab_35	1814000	539981578	148.83	33.7	67.55	3823193	326	2	SRR17304816	SAMN24294080	Main
N6a	Ab_36	1769509	520339887	147.02	33.8	65.09	3904285	272	2	SRR17304815	SAMN24294081	Main
N6b	Ab_37	1814106	530552173	146.22	33.7	66.37	3842454	291	2	SRR17304814	SAMN24294082	Main
N7a	Ab_38	1801483	529020746	146.82	33.7	66.18	3866381	300	2	SRR17304813	SAMN24294083	Main
N7b	Ab_39	1947424	578782301	148.6	33.7	72.4	3811509	376	2	SRR17304812	SAMN24294084	Main
N8	Ab_40	1739264	517818421	148.86	33.6	64.78	3828973	328	2	SRR17304811	SAMN24294085	Main
N9	Ab_41	3031956	905696918	149.36	33.9	113.31	3888729	276	2	SRR17304810	SAMN24294086	Main
O5	Ab_21	1940505	574853577	148.12	33.2	71.92	3832655	291	2	SRR17304804	SAMN24294091	Main
O6	Ab_22	1864496	557701984	149.56	33.7	69.77	3836359	245	2	SRR17304803	SAMN24294092	Main
P1	Ab_113	1946923	578673643	148.62	33	72.39	3741573	418	2	SRR17304770	SAMN24294093	Main
P2	Ab_114	3442770	1032244661	149.94	32.8	129.15	3837338	312	2	SRR17304769	SAMN24294094	Main
P3	Ab_115	3979561	1187943079	149.28	32.9	148.64	3811816	229	2	SRR17304768	SAMN24294095	Main
P4	Ab_116	3876424	1156338844	149.17	32.9	144.68	3755059	373	2	SRR17304767	SAMN24294096	Main
P5	Ab_117	2253910	661171132	146.69	33.6	82.72	3830218	174	2	SRR17304766	SAMN24294097	Main
P6	Ab_118	3459189	1033020334	149.34	32.9	129.25	3772263	251	2	SRR17304764	SAMN24294098	Main
P8	Ab_120	3537041	1057304726	149.48	32.8	132.29	3749740	334	2	SRR17304762	SAMN24294100	Main
Q1	Ab_253	4329167	1278272184	147.66	33.6	159.94	3723493	642	2	SRR17304761	SAMN24294101	Main
Q2	Ab_254	2459619	728146529	148.04	33.6	91.1	3694877	641	2	SRR17304760	SAMN24294102	Main
Q3	Ab_255	4943968	1444660700	146.12	33.7	180.75	3770574	519	2	SRR17304759	SAMN24294103	Main
Q4	Ab_256	4206426	1245254898	148.03	33.6	155.8	3865466	197	2	SRR17304758	SAMN24294104	Main
Q5	Ab_257	6399323	1884418642	147.25	33.7	235.77	3810790	363	2	SRR17304757	SAMN24294105	Main
R1	Ab_157	2188892	654269617	149.47	33	81.86	3873902	191	2	SRR17304756	SAMN24294106	Main
S1	Ab_203	3418025	1011787769	148.02	32.9	126.59	3852076	188	2	SRR17304746	SAMN24294114	Main
S2	Ab_204	3784389	1125513030	148.72	32.9	140.82	3798508	236	2	SRR17304745	SAMN24294115	Main
S3a	Ab_205	3531126	1040753272	147.39	32.9	130.22	3797558	233	2	SRR17304744	SAMN24294116	Main
S3b	Ab_206	6317577	1873576174	148.31	32.9	234.43	3800520	185	2	SRR17304743	SAMN24294117	Main
S4a	Ab_207	2280636	681378330	149.4	33	85.25	3807460	216	2	SRR17304741	SAMN24294118	Main
S4b	Ab_208	3548959	1052279724	148.28	32.9	131.66	3799216	213	2	SRR17304740	SAMN24294119	Main
S5	Ab_209	4056709	1206943930	148.78	32.9	151.01	3800999	193	2	SRR17304739	SAMN24294120	Main
S6	Ab_210	3389542	1006565124	148.5	32.8	125.94	3784593	240	2	SRR17304962	SAMN24294121	Main
T1	Ab_264	4346088	1280922422	147.39	33.7	160.27	3828780	253	2	SRR17304961	SAMN24294122	Main
T2	Ab_265	6468697	1911743784	147.79	33.6	239.2	3860076	161	2	SRR17304960	SAMN24294123	Main
T3	Ab_266	4877510	1408218070	144.38	33.6	176.2	3846696	239	2	SRR17304959	SAMN24294124	Main
T4a	Ab_267	3740631	1105642658	147.81	33.6	138.34	3812200	322	2	SRR17304958	SAMN24294125	Main
T4b	Ab_268	3660338	1080495084	147.62	33.7	135.19	3804782	330	2	SRR17304957	SAMN24294126	Main
T4c	Ab_269	3905727	1157085502	148.15	33.6	144.77	3796427	384	2	SRR17304956	SAMN24294127	Main
T5	Ab_270	2881354	846726966	146.95	33.7	105.94	3794400	348	2	SRR17304954	SAMN24294128	Main
U1	Ab_163	3547685	1065400692	150.17	32.8	133.3	3889145	95	2	SRR17304953	SAMN24294129	Main
U2	Ab_164	2547818	761699230	149.5	32.9	95.3	3853401	216	2	SRR17304952	SAMN24294130	Main
U3	Ab_165	2143790	640530564	149.41	33	80.14	3860093	197	2	SRR17304951	SAMN24294131	Main
U4	Ab_166	3568033	1066632493	149.49	32.9	133.46	3811932	307	2	SRR17304950	SAMN24294132	Main
U5	Ab_167	3902511	1168358120	149.71	32.9	146.18	3859404	179	2	SRR17304949	SAMN24294133	Main
V1	Ab_49	1894316	562824528	148.56	33.2	70.41	3870108	160	2	SRR17304948	SAMN24294134	Main
W1	Ab_194	3152534	932799639	147.96	33	116.71	3837606	238	2	SRR17304942	SAMN24294139	Main
W2	Ab_195	3117366	921424017	147.81	32.9	115.29	3820327	268	2	SRR17304941	SAMN24294140	Main
W3	Ab_196	2011756	601035805	149.4	33	75.2	3853342	219	2	SRR17304940	SAMN24294141	Main
W4a	Ab_197	3648715	1083389361	148.48	33	135.55	3844614	213	2	SRR17304939	SAMN24294142	Main
W4b	Ab_198	7777700	2299113300	147.83	32.9	287.68	3825878	268	2	SRR17304938	SAMN24294143	Main
W5a	Ab_199	4809440	1425219653	148.19	32.9	178.32	3831784	236	2	SRR17304937	SAMN24294144	Main
W5b	Ab_200	4312873	1281977789	148.64	32.9	160.4	3819338	279	2	SRR17304936	SAMN24294145	Main
W5c	Ab_201	2037697	607357743	149.05	32.8	75.99	3828787	250	2	SRR17304935	SAMN24294146	Main
W6	Ab_202	6834239	2029339421	148.49	32.9	253.91	3835764	231	2	SRR17304934	SAMN24294147	Main
Y1	Ab_258	4633614	1353957454	146.11	33.6	169.4	3856870	260	2	SRR17304888	SAMN24294159	Main
Y3	Ab_260	5692689	1667428147	146.47	33.7	208.62	3835949	316	2	SRR17304886	SAMN24294161	Main
Y4	Ab_261	5253376	1532582085	145.88	33.7	191.75	3689938	772	2	SRR17304885	SAMN24294162	Main
Y5a	Ab_262	3377429	995985798	147.46	33.7	124.61	3723521	612	2	SRR17304884	SAMN24294163	Main
Y5b	Ab_263	4422039	1299708215	146.98	33.7	162.62	3745416	483	2	SRR17304883	SAMN24294164	Main
Z1a	Ab_121	3856122	1149817493	149.11	33	143.87	3778860	351	2	SRR17304882	SAMN24294165	Main
Z1b	Ab_122	3417774	1022301556	149.58	32.8	127.91	3832534	268	2	SRR17304881	SAMN24294166	Main
Z3b	Ab_126	3486922	1044275877	149.77	32.9	130.66	3771801	328	2	SRR17304876	SAMN24294170	Main
Z4	Ab_127	1942471	576465683	148.39	32.9	72.12	3697877	543	2	SRR17304875	SAMN24294171	Main
A1	Ab_233	2903528	856139817	147.46	33.1	107.12	3997153	157	113	SRR17305007	SAMN24293908
A2	Ab_234	2077009	621903450	149.73	33	77.81	3963962	329	113	SRR17305006	SAMN24293909
A5a	Ab_237	2234533	666257948	149.1	33	83.36	3973027	283	113	SRR17304855	SAMN24293912
AA2	Ab_185	3174449	928642784	146.29	32.9	116.19	3644343	210	267	SRR17304790	SAMN24293915
AA5	Ab_193	5507560	1622433764	147.32	33	203	3634296	182	584	SRR17304905	SAMN24293923
AB2a	Ab_134	1951520	581889447	149.09	33	72.79	3906393	452	113	SRR17304819	SAMN24293925
AB5a	Ab_141	3977301	1188943606	149.48	32.9	148.76	3892620	321	113	SRR17304933	SAMN24293932
AB5b	Ab_142	2028639	603398561	148.72	33	75.49	3842760	474	113	SRR17304890	SAMN24293933
AC1	Ab_168	2597817	776231518	149.42	33	97.12	3644381	206	584	SRR17304868	SAMN24293936
AC2	Ab_169	3673337	1064251852	144.9	32.8	133.17	3619586	199	584	SRR17304867	SAMN24293937
AC4a	Ab_172	2409207	720561871	149.56	32.9	90.15	3669912	141	584	SRR17304863	SAMN24293940
AC4b	Ab_173	2496290	746622683	149.56	32.8	93.41	3645488	179	584	SRR17304862	SAMN24293941
AD3	Ab_178	2877244	844245885	146.73	32.9	105.63	3623446	199	584	SRR17304857	SAMN24293946
AD4	Ab_179	3854398	1134851262	147.24	33	141.99	3639081	177	584	SRR17304856	SAMN24293947
AD5a	Ab_180	6601770	1922505626	145.64	32.9	240.57	3631143	194	584	SRR17304854	SAMN24293948
AD5b	Ab_181	3083151	879381812	142.66	32.8	110.05	3626822	208	584	SRR17304853	SAMN24293949
AD5c	Ab_182	4414090	1284413424	145.53	32.9	160.72	3642847	185	584	SRR17304852	SAMN24293950
AE6	Ab_156	3860565	1154550630	149.55	32.9	144.46	3957872	372	113	SRR17304838	SAMN24293963
B6	Ab_47	1615840	480988343	148.84	33.2	60.17	3599253	309	584	SRR17304793	SAMN24293975
C2	Ab_106	3581414	1071937335	149.68	32.8	134.12	3780563	304	78	SRR17304789	SAMN24293978
E2b	Ab_59	2199869	651335462	148.06	33.6	81.49	3632013	198	584	SRR17304772	SAMN24293994
E6	Ab_63	1606175	479597141	149.3	32.8	60	3588850	345	584	SRR17304974	SAMN24293997
H6^	Ab_86	2728059	808187387	148.14	33.7	101.11	3850726	93	2336	SRR17304995	SAMN24294017
I2a^	Ab_222	2619833	779652613	148.81	33.1	97.55	3784511	240	2337	SRR17304992	SAMN24294019
I6	Ab_228	2739298	811765882	148.19	33.1	101.57	3969561	342	113	SRR17304986	SAMN24294025
I7a	Ab_229	2249706	674241355	149.86	32.9	84.36	4017133	185	113	SRR17304985	SAMN24294026
I7b	Ab_230	2432905	727097629	149.44	33	90.97	3951380	323	113	SRR17304984	SAMN24294027
I9	Ab_232	2170859	648901248	149.47	32.9	81.19	3977268	230	113	SRR17304981	SAMN24294029
J10a	Ab_13	2215513	656214154	148.1	33.1	82.09	3686151	267	647	SRR17304978	SAMN24294032
J10b	Ab_14	1760343	514735650	146.2	33.2	64.39	3752212	23	647	SRR17304977	SAMN24294033
J11a	Ab_15	3035622	892523254	147.01	34.1	111.66	3741129	88	647	SRR17304976	SAMN24294034
J11b	Ab_16	1829098	540611874	147.78	33.2	67.63	3743266	80	647	SRR17304930	SAMN24294035
J5^	Ab_7	1669913	499636767	149.6	33.7	62.5	3863836	142	2334	SRR17304923	SAMN24294041
J6^	Ab_8	2533508	736898370	145.43	33.2	92.19	3851153	188	2334	SRR17304922	SAMN24294042
J7^	Ab_9	2047812	605836777	147.92	33.7	75.79	3817575	286	2334	SRR17304921	SAMN24294043
J8^	Ab_10	1967715	583292218	148.21	33.7	72.97	3777757	381	2334	SRR17304920	SAMN24294044
J9a	Ab_11	1859099	552036286	148.47	33.2	69.06	3613169	409	647	SRR17304919	SAMN24294045
J9b	Ab_12	1813761	542252705	149.48	33.7	67.84	3678710	264	647	SRR17304979	SAMN24294031
K5	Ab_103	2873960	837339121	145.69	33.7	104.76	3899872	50	2177	SRR17304913	SAMN24294050
L2	Ab_88	2413392	715667822	148.29	33.5	89.54	4087377	212	25	SRR17304910	SAMN24294053
L4a	Ab_90	1896705	563799813	148.63	33	70.53	3958339	558	25	SRR17304908	SAMN24294055
L4b	Ab_91	2513568	747296530	148.67	33.7	93.5	4141118	165	25	SRR17304907	SAMN24294056
L5a	Ab_92	2448354	728780554	148.84	33.7	91.18	4149048	156	25	SRR17304906	SAMN24294057
L5c	Ab_94	1489374	446007984	149.74	32.8	55.8	4071391	324	25	SRR17304903	SAMN24294059
L6	Ab_95	3400821	938588947	138.01	33.8	117.44	4131219	156	25	SRR17304902	SAMN24294060
L8	Ab_97	3123421	900958222	144.25	33.7	112.73	4160685	83	25	SRR17304900	SAMN24294062
L9	Ab_98	2899138	834139828	143.88	33.7	104.37	4147765	100	25	SRR17304899	SAMN24294063
O1	Ab_17	2969366	876909304	147.66	34	109.7	3844898	227	1093	SRR17304809	SAMN24294087
O2	Ab_18	2467050	732699758	148.5	33.9	91.66	3838941	218	1093	SRR17304807	SAMN24294088
O3	Ab_19	1774742	526955757	148.46	33.2	65.92	3626044	348	113	SRR17304806	SAMN24294089
O4	Ab_20	2403172	707217296	147.14	33.8	88.47	3847524	207	1093	SRR17304805	SAMN24294090
P7	Ab_119	1787104	533581215	149.29	33	66.75	3937445	355	113	SRR17304763	SAMN24294099
R2	Ab_158	3877711	1114007750	143.69	33.1	139.41	4027922	125	113	SRR17304755	SAMN24294107
R3a	Ab_159	4133696	1238573254	149.83	32.9	154.97	4016240	151	113	SRR17304752	SAMN24294108
R5a	Ab_160	3472573	1041498381	149.98	32.9	130.31	4007343	104	113	SRR17304749	SAMN24294111
R5b	Ab_161	4354033	1301152247	149.44	32.9	162.8	3895215	323	113	SRR17304748	SAMN24294112
R6	Ab_162	4042648	1208475946	149.48	33	151.2	3929343	351	113	SRR17304747	SAMN24294113
V2	Ab_50	1896929	558239185	147.14	33.2	69.84	3809420	298	164	SRR17304947	SAMN24294135
V3	Ab_51	1909424	562803427	147.37	33.2	70.41	3823502	230	164	SRR17304946	SAMN24294136
V4	Ab_52	2254795	662084175	146.81	33.2	82.83	3833868	224	164	SRR17304945	SAMN24294137
V5	Ab_53	1758583	524754813	149.2	33.1	65.65	3849930	511	164	SRR17304943	SAMN24294138
Z2a	Ab_123	3692543	1103964843	149.51	32.8	138.13	3925030	241	113	SRR17304880	SAMN24294167
Z2b	Ab_124	1822282	542977593	148.99	32.9	67.93	3910477	296	113	SRR17304878	SAMN24294168
Z5	Ab_128	3901209	1163698249	149.17	32.9	145.6	3941295	360	113	SRR17304874	SAMN24294172
Z7	Ab_130	4254913	1263733327	148.53	33	158.12	3927624	372	113	SRR17304872	SAMN24294174
Z8	Ab_131	4469571	1331274761	148.95	33	166.57	3942755	402	113	SRR17304871	SAMN24294175
Z9	Ab_132	1925796	573314088	148.85	33	71.72	3963244	289	113	SRR17304870	SAMN24294176
* Bioproject PRJNA791537
^ New STs assigned as part of this study
