# Supplementary material for: The whole-genome molecular epidemiology of sequential isolates of Acinetobacter baumannii colonizing the rectum of patients in an adult intensive care unit of a tertiary hospital
Source: Microbiol Spectr. 2023 Oct 16;11(6):e02191-23. doi: 10.1128/spectrum.02191-23 (PMC10715177; doi:10.1128/spectrum.02191-23)
Supplement: Table S3 — List of A. baumannii ST2 closed genomes. [file spectrum.02191-23-s0004.xlsx]

## Sheet: Table S3
Table S3. List of A. baumanni ST2 closed genomes included in the phylogenetic tree shown in Figure S1
Assembly	Stain^	Country	Isolation type	BioSample	BioProject	Collection year	Host	AMR genotypes	NCBI Notes
GCA_000018445.1	ACICU			SAMN02603140	PRJNA17827			aac(6')-Ib3=COMPLETE,abaF=COMPLETE,adeC=COMPLETE,amvA=COMPLETE,ant(3'')-IIa=COMPLETE,blaADC=COMPLETE,blaOXA-20=COMPLETE,blaOXA-58=COMPLETE,blaOXA-66=COMPLETE,gyrA_S81L=POINT,sul1=COMPLETE
GCA_000187205.4	MDR-TJ			SAMN02603104	PRJNA52959			aac(3)-Ia=COMPLETE,aac(6')-Ib'=COMPLETE,aadA1=COMPLETE,abaF=COMPLETE,adeC=COMPLETE,amvA=COMPLETE,ant(3'')-IIa=COMPLETE,aph(3'')-Ib=COMPLETE,aph(6)-Id=COMPLETE,armA=COMPLETE,blaADC-82=COMPLETE,blaOXA-66=COMPLETE,blaOXA=PARTIAL,catB8=COMPLETE,gyrA_S81L=POINT,mph(E)=COMPLETE,msr(E)=COMPLETE,parC_S84L=POINT,sul1=COMPLETE,sul2=COMPLETE,tet(B)=COMPLETE
GCA_000188215.1	1656-2			SAMN02603494	PRJNA42153			aac(3)-Ia=COMPLETE,aacA16=COMPLETE,aadA1=PARTIAL,abaF=COMPLETE,adeC=COMPLETE,amvA=COMPLETE,ant(3'')-IIa=COMPLETE,aph(3'')-Ib=COMPLETE,aph(6)-Id=COMPLETE,blaADC-31=COMPLETE,blaOXA-109=COMPLETE,blaPER-1=COMPLETE,ftsI_A515V=POINT,gyrA_S81L=POINT,parC_E88K=POINT,sul1=COMPLETE,sul2=COMPLETE
GCA_000189735.2	TCDC-AB0715	Taiwan	clinical	SAMN02603891	PRJNA62279	2008	Homo sapiens		suppressed: missing tRNA genes
GCA_000226275.2	MDR-ZJ06	China		SAMN02603878	PRJNA28333	2006		aac(3)-Ia=COMPLETE,aac(6')-Ib'=COMPLETE,aadA1=COMPLETE,abaF=COMPLETE,adeC=COMPLETE,amvA=COMPLETE,ant(3'')-IIa=COMPLETE,aph(3'')-Ib=COMPLETE,aph(3')-Ia=COMPLETE,aph(6)-Id=COMPLETE,armA=COMPLETE,blaADC-30=COMPLETE,blaOXA-23=COMPLETE,blaOXA-66=COMPLETE,catB8=COMPLETE,gyrA_S81L=POINT,mph(E)=COMPLETE,msr(E)=COMPLETE,parC_S84L=POINT,sul1=COMPLETE,sul2=COMPLETE,tet(B)=COMPLETE
GCA_000282795.3	AC12	Malaysia	clinical	SAMN02471420	PRJNA168112	2011	Homo sapiens		suppressed: contaminated, misassembled, missing rRNA genes
GCA_000302575.1	TYTH-1			SAMN02603667	PRJNA74551			aac(6')-Ib'=COMPLETE,aadA1=COMPLETE,abaF=MISTRANSLATION,adeC=COMPLETE,amvA=COMPLETE,aph(3'')-Ib=COMPLETE,aph(6)-Id=COMPLETE,armA=COMPLETE,blaADC-115=COMPLETE,blaOXA-66=COMPLETE,catB8=COMPLETE,gyrA_S81L=POINT,mph(E)=COMPLETE,msr(E)=COMPLETE,sul1=COMPLETE,sul2=COMPLETE,tet(B)=COMPLETE
GCA_000307975.2	AC30	Malaysia	clinical	SAMN02471421	PRJNA173033	2011	Homo sapiens		suppressed: contaminated, missing tRNA genes
GCA_000419385.1	BJAB07104			SAMN02604244	PRJNA74421			aac(6')-Ib'=COMPLETE,aadA1=COMPLETE,abaF=COMPLETE,adeC=COMPLETE,amvA=COMPLETE,ant(3'')-IIa=COMPLETE,aph(3'')-Ib=COMPLETE,aph(3')-Ia=COMPLETE,aph(6)-Id=COMPLETE,armA=COMPLETE,blaADC-30=COMPLETE,blaOXA-23=COMPLETE,blaOXA-66=COMPLETE,catB8=COMPLETE,gyrA_S81L=POINT,mph(E)=COMPLETE,msr(E)=COMPLETE,sul1=COMPLETE,sul2=COMPLETE,tet(B)=COMPLETE
GCA_000419425.1	BJAB0868			SAMN02604246	PRJNA74425			aac(6')-Ib'=COMPLETE,aadA1=COMPLETE,abaF=COMPLETE,adeC=COMPLETE,amvA=COMPLETE,ant(3'')-IIa=COMPLETE,aph(3'')-Ib=COMPLETE,aph(3')-Ia=COMPLETE,aph(6)-Id=COMPLETE,armA=COMPLETE,blaADC-30=COMPLETE,blaOXA-23=COMPLETE,blaOXA-66=COMPLETE,blaTEM-1=COMPLETE,catB8=COMPLETE,gyrA_S81L=POINT,mph(E)=COMPLETE,msr(E)=COMPLETE,parC_S84L=POINT,sul1=COMPLETE,sul2=COMPLETE,tet(B)=COMPLETE
GCA_000498375.2	DU202			SAMN02470137	PRJNA213256			aac(3)-I=HMM,aac(6')-Ib'=COMPLETE,aacA16=COMPLETE,aadA1=COMPLETE,aadA1=PARTIAL,abaF=COMPLETE,adeC=COMPLETE,amvA=COMPLETE,ant(3'')-IIa=COMPLETE,aph(3'')-Ib=COMPLETE,aph(3')-Ia=COMPLETE,aph(6)-Id=COMPLETE,armA=COMPLETE,blaADC-31=COMPLETE,blaOXA-23=COMPLETE,blaOXA-66=COMPLETE,blaTEM-1=COMPLETE,catB8=COMPLETE,gyrA_S81L=POINT,mph(E)=COMPLETE,msr(E)=COMPLETE,parC_E88K=POINT,sul1=COMPLETE,tet(B)=COMPLETE
GCA_000695855.3	AC29	Malaysia	clinical	SAMN02714232	PRJNA238628	2011	Homo sapiens	abaF=COMPLETE,adeC=COMPLETE,amvA=COMPLETE,ant(3'')-IIa=COMPLETE,aph(3'')-Ib=COMPLETE,aph(3')-Ia=COMPLETE,aph(6)-Id=COMPLETE,armA=COMPLETE,blaADC-73=COMPLETE,blaOXA-23=COMPLETE,blaOXA-66=COMPLETE,blaTEM-1=COMPLETE,ftsI_A515V=POINT,gyrA_S81L=POINT,mph(E)=COMPLETE,msr(E)=COMPLETE,parC_S84L=POINT,tet(B)=COMPLETE
GCA_000820665.1	CS01			SAMEA3158456	PRJEB1892			abaF=COMPLETE,adeC=COMPLETE,amvA=COMPLETE,ant(3'')-IIa=COMPLETE,aph(3'')-Ib=COMPLETE,blaADC-30=COMPLETE,blaOXA-66=COMPLETE,gyrA_S81L=POINT,parC_S84L=POINT,tet(B)=COMPLETE
GCA_000820685.1	CR17			SAMEA3158506	PRJEB1893			abaF=COMPLETE,adeC=COMPLETE,amvA=COMPLETE,ant(3'')-IIa=COMPLETE,aph(3'')-Ib=PARTIAL,aph(6)-Id=COMPLETE,blaADC-30=COMPLETE,blaOXA-66=COMPLETE,gyrA_S81L=POINT,parC_S84L=POINT,tet(B)=COMPLETE
GCA_000828795.1	NCGM 237			SAMD00061019	PRJDB1466			aac(6')-Ib'=COMPLETE,aadA1=COMPLETE,abaF=COMPLETE,adeC=COMPLETE,amvA=COMPLETE,ant(3'')-IIa=COMPLETE,aph(3'')-Ib=COMPLETE,aph(6)-Id=COMPLETE,armA=COMPLETE,blaADC-30=COMPLETE,blaOXA-23=COMPLETE,blaOXA-66=COMPLETE,catB8=COMPLETE,gyrA_S81L=POINT,mph(E)=COMPLETE,msr(E)=COMPLETE,parC_S84L=POINT,sul1=COMPLETE,tet(B)=COMPLETE
GCA_000939415.2	ORAB01	USA	clinical	SAMN03277095	PRJNA271775	2012	Homo sapiens	aac(6')-Ib'=COMPLETE,aadA1=COMPLETE,abaF=COMPLETE,adeC=COMPLETE,amvA=PARTIAL,ant(3'')-IIa=COMPLETE,aph(3'')-Ib=COMPLETE,aph(3')-Ia=COMPLETE,aph(6)-Id=COMPLETE,armA=COMPLETE,blaADC-30=COMPLETE,blaOXA-237=COMPLETE,blaOXA-66=COMPLETE,blaTEM-1=COMPLETE,catB8=COMPLETE,gyrA_S81L=POINT,mph(E)=COMPLETE,msr(E)=COMPLETE,parC_S84L=POINT,sul1=COMPLETE,sul2=COMPLETE,tet(B)=COMPLETE
GCA_001026965.1	XH386	China	clinical	SAMN03290686	PRJNA273343	2014	Homo sapiens	aac(6')-Ib'=COMPLETE,aadA1=COMPLETE,abaF=COMPLETE,adeC=COMPLETE,amvA=COMPLETE,ant(3'')-IIa=COMPLETE,aph(3'')-Ib=COMPLETE,aph(3')-Ia=COMPLETE,aph(6)-Id=COMPLETE,armA=COMPLETE,blaADC-30=COMPLETE,blaOXA-23=COMPLETE,blaOXA-66=COMPLETE,blaTEM-1=COMPLETE,catB8=COMPLETE,gyrA_S81L=POINT,mph(E)=COMPLETE,msr(E)=COMPLETE,parC_S84L=POINT,sul1=COMPLETE,sul2=COMPLETE,tet(B)=COMPLETE
GCA_001514375.1	KBN10P02143	South Korea	clinical	SAMN03941550	PRJNA291316	2012	Homo sapiens	aac(3)-Ia=COMPLETE,aac(6')-Ib'=COMPLETE,aadA1=COMPLETE,abaF=COMPLETE,adeC=COMPLETE,amvA=COMPLETE,ant(3'')-IIa=COMPLETE,armA=COMPLETE,blaADC-115=COMPLETE,blaOXA-23=COMPLETE,blaOXA-66=COMPLETE,blaTEM-1=COMPLETE,catB8=COMPLETE,gyrA_S81L=POINT,mph(E)=COMPLETE,msr(E)=COMPLETE,parC_S84L=POINT,sul1=COMPLETE
GCA_001543995.1	YU-R612		clinical	SAMN04448797	PRJNA309091	2014	Homo sapiens	aac(6')-Ib'=COMPLETE,aadA1=COMPLETE,abaF=COMPLETE,adeC=COMPLETE,amvA=COMPLETE,ant(3'')-IIa=COMPLETE,armA=COMPLETE,blaADC-30=COMPLETE,blaOXA-23=COMPLETE,blaOXA-66=COMPLETE,blaTEM-1=COMPLETE,catB8=COMPLETE,gyrA_S81L=POINT,msr(E)=COMPLETE,parC_S84L=POINT,sul1=COMPLETE
GCA_001573065.1	XH860	China	clinical	SAMN03890258	PRJNA290306	2009	Homo sapiens	abaF=COMPLETE,adeC=COMPLETE,amvA=COMPLETE,ant(3'')-IIa=COMPLETE,aph(3'')-Ib=COMPLETE,aph(3')-Ia=COMPLETE,aph(6)-Id=COMPLETE,blaADC-73=COMPLETE,blaOXA-23=COMPLETE,blaOXA-66=COMPLETE,blaOXA=PARTIAL,blaTEM-1=COMPLETE,ftsI_A515V=POINT,gyrA_S81L=POINT,parC_S84L=POINT,sul2=COMPLETE,tet(B)=COMPLETE
GCA_001573085.1	XH859	China	clinical	SAMN03890257	PRJNA290306	2009	Homo sapiens	abaF=COMPLETE,adeC=COMPLETE,amvA=COMPLETE,ant(3'')-IIa=COMPLETE,aph(3'')-Ib=COMPLETE,aph(6)-Id=COMPLETE,armA=COMPLETE,blaADC-25=COMPLETE,blaOXA-23=COMPLETE,blaOXA-66=COMPLETE,blaPER-1=COMPLETE,blaTEM-1=COMPLETE,gyrA_S81L=POINT,mph(E)=COMPLETE,msr(E)=COMPLETE,sul1=COMPLETE,sul2=COMPLETE,tet(B)=COMPLETE
GCA_001573125.1	XH856	China	clinical	SAMN03890253	PRJNA290306	2010	Homo sapiens	aac(3)-Ia=COMPLETE,aac(6')-Ib'=COMPLETE,aadA1=COMPLETE,abaF=COMPLETE,adeC=COMPLETE,amvA=COMPLETE,ant(3'')-IIa=COMPLETE,aph(3')-Ia=COMPLETE,armA=COMPLETE,blaADC-30=COMPLETE,blaOXA-23=COMPLETE,blaOXA-66=COMPLETE,blaTEM-1=COMPLETE,catB8=COMPLETE,gyrA_S81L=POINT,mph(E)=COMPLETE,msr(E)=COMPLETE,parC_S84L=POINT,sul1=COMPLETE
GCA_001668465.2	ABUH773		clinical	SAMN05238697	PRJNA271775	2015	Homo sapiens	abaF=COMPLETE,adeC=COMPLETE,amvA=COMPLETE,ant(3'')-IIa=PARTIAL,aph(3')-VIa=COMPLETE,blaADC-33=COMPLETE,blaOXA-23=COMPLETE,blaOXA=COMPLETE,gyrA_S81L=POINT,parC_S84L=POINT
GCA_001669145.2	ABUH793		clinical	SAMN05238672	PRJNA271775	2015	Homo sapiens	aadA2=COMPLETE,abaF=COMPLETE,adeC=COMPLETE,amvA=COMPLETE,ant(2'')-Ia=COMPLETE,ant(3'')-IIa=PARTIAL,aph(3'')-Ib=COMPLETE,aph(3')-VIa=COMPLETE,aph(6)-Id=COMPLETE,blaADC-33=COMPLETE,blaOXA-23=COMPLETE,blaOXA-82=COMPLETE,gyrA_S81L=POINT,parC_S84L=POINT,sul1=COMPLETE,tet(B)=COMPLETE
GCA_001674475.2	ABUH763		clinical	SAMN05238628	PRJNA271775	2015	Homo sapiens	aadA2=COMPLETE,abaF=COMPLETE,adeC=COMPLETE,amvA=COMPLETE,ant(2'')-Ia=COMPLETE,ant(3'')-IIa=PARTIAL,aph(3'')-Ib=COMPLETE,aph(3')-VIa=COMPLETE,aph(6)-Id=COMPLETE,blaADC-33=COMPLETE,blaOXA-23=COMPLETE,blaOXA-82=COMPLETE,gyrA_S81L=POINT,parC_S84L=POINT,sul1=COMPLETE,tet(B)=COMPLETE
GCA_001674505.2	ABUH796		clinical	SAMN05238571	PRJNA271775	2015	Homo sapiens	aadA2=COMPLETE,abaF=COMPLETE,adeC=COMPLETE,amvA=COMPLETE,ant(2'')-Ia=COMPLETE,ant(3'')-IIa=PARTIAL,aph(3'')-Ib=COMPLETE,aph(3')-VIa=COMPLETE,aph(6)-Id=COMPLETE,blaADC-33=COMPLETE,blaOXA-23=COMPLETE,blaOXA-82=COMPLETE,gyrA_S81L=POINT,parC_S84L=POINT,sul1=COMPLETE,tet(B)=COMPLETE
GCA_001806345.1	KAB01	South Korea	clinical	SAMN05601665	PRJNA339667	2015	Homo sapiens	abaF=COMPLETE,adeC=COMPLETE,amvA=COMPLETE,ant(3'')-IIa=COMPLETE,aph(3'')-Ib=COMPLETE,aph(6)-Id=COMPLETE,armA=COMPLETE,blaADC-73=COMPLETE,blaOXA-23=COMPLETE,blaOXA-66=COMPLETE,blaTEM-1=COMPLETE,ftsI_A515V=POINT,gyrA_S81L=POINT,parC_S84L=POINT,tet(B)=COMPLETE
GCA_001806365.1	KAB02	South Korea	clinical	SAMN05601667	PRJNA339683	2015	Homo sapiens	aac(6')-Ib'=COMPLETE,aadA1=COMPLETE,abaF=COMPLETE,adeC=COMPLETE,amvA=COMPLETE,ant(3'')-IIa=COMPLETE,armA=COMPLETE,blaADC-30=COMPLETE,blaOXA-23=COMPLETE,blaOXA-66=COMPLETE,catB8=COMPLETE,gyrA_S81L=POINT,mph=HMM,msr(E)=COMPLETE,parC_S84L=POINT,sul1=COMPLETE
GCA_001806385.1	KAB03	South Korea	clinical	SAMN05601668	PRJNA339684	2015	Homo sapiens	abaF=COMPLETE,adeC=COMPLETE,amvA=COMPLETE,ant(3'')-IIa=COMPLETE,aph(3'')-Ib=COMPLETE,aph(3')-Ia=COMPLETE,aph(6)-Id=COMPLETE,armA=COMPLETE,blaADC-73=COMPLETE,blaOXA-23=COMPLETE,blaOXA-66=COMPLETE,blaTEM-1=COMPLETE,ftsI_A515V=POINT,gyrA_S81L=POINT,mph(E)=COMPLETE,msr(E)=COMPLETE,parC_S84L=POINT,sul2=COMPLETE,tet(B)=COMPLETE
GCA_001806405.1	KAB04	South Korea	clinical	SAMN05601669	PRJNA339686	2015	Homo sapiens	aac(6')-Ib'=COMPLETE,aadA1=COMPLETE,abaF=COMPLETE,adeC=COMPLETE,amvA=COMPLETE,ant(3'')-IIa=COMPLETE,armA=COMPLETE,blaADC-30=COMPLETE,blaOXA-23=COMPLETE,blaOXA-66=COMPLETE,catB8=COMPLETE,gyrA_S81L=POINT,mph=HMM,msr(E)=COMPLETE,parC_S84L=POINT,sul1=COMPLETE
GCA_001806425.1	KAB05	South Korea	clinical	SAMN05601670	PRJNA339687	2015	Homo sapiens	aac(6')-Ib'=COMPLETE,aadA1=COMPLETE,abaF=COMPLETE,adeC=COMPLETE,amvA=COMPLETE,ant(3'')-IIa=COMPLETE,armA=COMPLETE,blaADC-30=COMPLETE,blaOXA-23=COMPLETE,blaOXA-66=COMPLETE,catB8=COMPLETE,gyrA_S81L=POINT,parC_S84W=POINT,sul1=COMPLETE
GCA_001806445.1	KAB06	South Korea	clinical	SAMN05601671	PRJNA339689	2015	Homo sapiens	aac(6')-Ib'=COMPLETE,aadA1=COMPLETE,abaF=COMPLETE,adeC=COMPLETE,amvA=PARTIAL,ant(3'')-IIa=COMPLETE,armA=COMPLETE,blaADC-30=COMPLETE,blaOXA-23=COMPLETE,blaOXA-66=COMPLETE,catB8=COMPLETE,gyrA_S81L=POINT,parC_S84W=POINT,sul1=COMPLETE
GCA_001806465.1	KAB07	South Korea	clinical	SAMN05601672	PRJNA339690	2015	Homo sapiens	aac(6')-Ib'=COMPLETE,aadA1=COMPLETE,abaF=COMPLETE,adeC=COMPLETE,amvA=COMPLETE,ant(3'')-IIa=COMPLETE,armA=COMPLETE,blaADC-30=COMPLETE,blaOXA-23=COMPLETE,blaOXA-66=COMPLETE,catB8=COMPLETE,gyrA_S81L=POINT,mph(E)=COMPLETE,msr(E)=COMPLETE,parC_S84L=POINT,sul1=COMPLETE
GCA_001806485.1	KAB08	South Korea	clinical	SAMN05601673	PRJNA339692	2015	Homo sapiens	aac(6')-Ib'=COMPLETE,aadA1=COMPLETE,abaF=COMPLETE,adeC=COMPLETE,amvA=COMPLETE,ant(3'')-IIa=COMPLETE,armA=COMPLETE,blaADC=COMPLETE,blaOXA-23=COMPLETE,blaOXA-66=COMPLETE,catB8=COMPLETE,gyrA_S81L=POINT,mph(E)=COMPLETE,msr(E)=COMPLETE,parC_S84L=POINT,sul1=COMPLETE
GCA_001887305.1	HRAB-85	China	clinical	SAMN06046790	PRJNA348168	2014	Homo sapiens	aac(6')-Ib'=COMPLETE,aadA1=COMPLETE,abaF=COMPLETE,adeC=COMPLETE,amvA=COMPLETE,ant(3'')-IIa=COMPLETE,aph(3'')-Ib=COMPLETE,aph(3')-Ia=COMPLETE,aph(6)-Id=COMPLETE,armA=COMPLETE,blaADC-30=COMPLETE,blaOXA-23=COMPLETE,blaOXA-66=COMPLETE,blaTEM-1=COMPLETE,catB8=COMPLETE,gyrA_S81L=POINT,mph(E)=COMPLETE,msr(E)=COMPLETE,parC_S84L=POINT,sul1=COMPLETE,tet(B)=COMPLETE
GCA_001895985.1	AF-673	USA	clinical	SAMN06077192	PRJNA271775	2008	Homo sapiens	aac(6')-Ib'=COMPLETE,aadA1=COMPLETE,abaF=COMPLETE,adeC=COMPLETE,amvA=COMPLETE,ant(3'')-IIa=COMPLETE,aph(3'')-Ib=COMPLETE,aph(3')-Ia=COMPLETE,aph(6)-Id=COMPLETE,armA=COMPLETE,blaADC-30=COMPLETE,blaOXA-235=COMPLETE,blaOXA-66=COMPLETE,catB8=COMPLETE,gyrA_S81L=POINT,mph(E)=COMPLETE,msr(E)=COMPLETE,parC_S84L=POINT,sul1=COMPLETE,sul2=COMPLETE,tet(B)=COMPLETE
GCA_001902375.1	XDR-BJ83	China	clinical	SAMN06109232	PRJNA356204	2007	Homo sapiens	aac(6')-Ib'=COMPLETE,aadA1=COMPLETE,abaF=COMPLETE,adeC=COMPLETE,amvA=COMPLETE,ant(3'')-IIa=COMPLETE,aph(3'')-Ib=COMPLETE,aph(3')-Ia=COMPLETE,aph(6)-Id=COMPLETE,armA=COMPLETE,blaADC-30=COMPLETE,blaOXA-23=COMPLETE,blaOXA-66=COMPLETE,blaOXA=PARTIAL,catB8=COMPLETE,gyrA_S81L=POINT,mph(E)=COMPLETE,msr(E)=COMPLETE,sul1=COMPLETE,sul2=COMPLETE,tet(B)=COMPLETE
GCA_001922205.1	CMC-CR-MDR-Ab4	USA	clinical	SAMN04096368	PRJNA296424		Homo sapiens	aac(6')-Ib'=COMPLETE,aadA1=COMPLETE,abaF=COMPLETE,adeC=COMPLETE,amvA=COMPLETE,ant(3'')-IIa=COMPLETE,aph(3'')-Ib=COMPLETE,aph(3')-Ia=COMPLETE,aph(3')-VIa=COMPLETE,aph(6)-Id=COMPLETE,armA=COMPLETE,blaADC-162=COMPLETE,blaOXA-23=COMPLETE,blaOXA-66=COMPLETE,blaTEM-1=COMPLETE,catB8=COMPLETE,gyrA_S81L=POINT,mph(E)=COMPLETE,msr(E)=COMPLETE,parC_S84L=POINT,sul1=COMPLETE,sul2=COMPLETE,tet(B)=COMPLETE
GCA_001922225.1	CMC-MDR-Ab59	USA	clinical	SAMN04096369	PRJNA296424		Homo sapiens	aac(6')-Ib'=COMPLETE,aadA1=COMPLETE,abaF=COMPLETE,adeC=COMPLETE,amvA=COMPLETE,ant(3'')-IIa=COMPLETE,aph(3'')-Ib=COMPLETE,aph(3')-Ia=COMPLETE,aph(6)-Id=COMPLETE,armA=COMPLETE,blaADC-30=COMPLETE,blaOXA-66=COMPLETE,catB8=COMPLETE,gyrA_S81L=POINT,mph(E)=COMPLETE,msr(E)=COMPLETE,parC_S84L=POINT,sul1=COMPLETE,sul2=COMPLETE,tet(B)=COMPLETE
GCA_001922245.1	CMC-CR-MDR-Ab66	USA	clinical	SAMN04096370	PRJNA296424		Homo sapiens	aac(6')-Ib'=COMPLETE,aadA1=COMPLETE,abaF=COMPLETE,adeC=COMPLETE,amvA=COMPLETE,ant(3'')-IIa=COMPLETE,aph(3'')-Ib=COMPLETE,aph(3')-Ia=COMPLETE,aph(6)-Id=COMPLETE,armA=COMPLETE,blaADC-162=COMPLETE,blaOXA-23=COMPLETE,blaOXA-66=COMPLETE,blaTEM-1=COMPLETE,catB8=COMPLETE,gyrA_S81L=POINT,mph(E)=COMPLETE,msr(E)=COMPLETE,parC_S84L=POINT,sul1=COMPLETE,sul2=COMPLETE,tet(B)=COMPLETE
GCA_002009115.1	AB34299		clinical	SAMN04457967	PRJNA311034	2015	Homo sapiens		suppressed: many frameshifted proteins
GCA_002082625.2	JBA13	South Korea	clinical	SAMN06650260	PRJNA380857	2013	Homo sapiens	aac(6')-Ib'=COMPLETE,aadA1=COMPLETE,abaF=COMPLETE,adeC=COMPLETE,amvA=COMPLETE,ant(3'')-IIa=COMPLETE,armA=COMPLETE,blaADC-30=COMPLETE,blaOXA-23=COMPLETE,blaOXA-66=COMPLETE,catB8=COMPLETE,gyrA_S81L=POINT,mph(E)=COMPLETE,msr(E)=COMPLETE,parC_S84L=POINT,sul1=COMPLETE
GCA_002082645.1	CBA7	South Korea	clinical	SAMN06650245	PRJNA380857	2013	Homo sapiens	aac(3)-I=HMM,abaF=COMPLETE,adeC=COMPLETE,amvA=COMPLETE,ant(3'')-IIa=COMPLETE,aph(3'')-Ib=COMPLETE,aph(3')-VIb=COMPLETE,aph(6)-Id=COMPLETE,blaADC-30=COMPLETE,blaOXA-23=COMPLETE,blaOXA-66=COMPLETE,blaPER-1=COMPLETE,gyrA_S81L=POINT,parC_S84L=POINT,sul2=COMPLETE
GCA_002082685.1	15A34	South Korea	clinical	SAMN06650243	PRJNA380857	2014	Homo sapiens	aac(6')-Ib'=COMPLETE,aadA1=COMPLETE,abaF=COMPLETE,adeC=COMPLETE,amvA=COMPLETE,ant(3'')-IIa=COMPLETE,aph(3'')-Ib=COMPLETE,aph(6)-Id=COMPLETE,armA=COMPLETE,blaADC-30=COMPLETE,blaOXA-23=COMPLETE,blaOXA-66=COMPLETE,blaTEM-1=COMPLETE,catB8=COMPLETE,gyrA_S81L=POINT,mph(E)=COMPLETE,msr(E)=COMPLETE,parC_S84L=POINT,sul1=COMPLETE,sul2=COMPLETE,tet(B)=COMPLETE
GCA_002082705.1	15A5	South Korea	clinical	SAMN06650264	PRJNA380857	2013	Homo sapiens	aac(6')-Ib'=COMPLETE,aadA1=COMPLETE,abaF=COMPLETE,adeC=COMPLETE,amvA=COMPLETE,ant(3'')-IIa=COMPLETE,armA=COMPLETE,blaADC-30=COMPLETE,blaOXA-23=COMPLETE,blaOXA-66=COMPLETE,blaTEM-1=COMPLETE,catB8=COMPLETE,gyrA_S81L=POINT,mph(E)=COMPLETE,msr(E)=COMPLETE,parC_S84L=POINT,sul1=COMPLETE
GCA_002082725.1	USA2	South Korea	clinical	SAMN06650241	PRJNA380857	2013	Homo sapiens	aac(6')-Ib'=COMPLETE,aadA1=COMPLETE,abaF=COMPLETE,adeC=COMPLETE,amvA=COMPLETE,ant(3'')-IIa=COMPLETE,aph(3'')-Ib=COMPLETE,aph(6)-Id=COMPLETE,armA=COMPLETE,blaADC-30=COMPLETE,blaOXA-23=COMPLETE,blaOXA-66=COMPLETE,catB8=COMPLETE,gyrA_S81L=POINT,mph(E)=COMPLETE,msr(E)=COMPLETE,parC_S84L=POINT,sul1=COMPLETE,sul2=COMPLETE,tet(B)=COMPLETE
GCA_002082745.1	SSA6	South Korea	clinical	SAMN06650242	PRJNA380857	2013	Homo sapiens	aac(6')-Ib'=COMPLETE,aadA1=COMPLETE,abaF=COMPLETE,adeC=COMPLETE,amvA=COMPLETE,ant(3'')-IIa=COMPLETE,aph(3'')-Ib=COMPLETE,aph(3')-Ia=COMPLETE,aph(6)-Id=COMPLETE,armA=COMPLETE,blaADC-217=COMPLETE,blaOXA-23=COMPLETE,blaOXA-66=COMPLETE,blaTEM-1=COMPLETE,catB8=COMPLETE,gyrA_S81L=POINT,mph(E)=COMPLETE,msr(E)=COMPLETE,parC_S84L=POINT,sul1=COMPLETE,sul2=COMPLETE,tet(B)=COMPLETE
GCA_002082865.1	SSA12	South Korea	clinical	SAMN06650263	PRJNA380857	2013	Homo sapiens	aac(6')-Ib'=COMPLETE,aadA1=COMPLETE,abaF=COMPLETE,adeC=COMPLETE,amvA=COMPLETE,ant(3'')-IIa=COMPLETE,armA=COMPLETE,blaADC-30=COMPLETE,blaOXA-23=COMPLETE,blaOXA-66=COMPLETE,catB8=COMPLETE,gyrA_S81L=POINT,mph(E)=COMPLETE,msr(E)=COMPLETE,parC_S84L=POINT,sul1=COMPLETE
GCA_002082885.1	SSMA17	South Korea	clinical	SAMN06650261	PRJNA380857	2013	Homo sapiens	aac(6')-Ib'=COMPLETE,aadA1=COMPLETE,abaF=COMPLETE,adeC=COMPLETE,amvA=COMPLETE,ant(3'')-IIa=COMPLETE,armA=COMPLETE,blaADC-30=COMPLETE,blaOXA-23=COMPLETE,blaOXA-66=COMPLETE,catB8=COMPLETE,gyrA_S81L=POINT,mph(E)=COMPLETE,msr(E)=COMPLETE,parC_S84L=POINT,sul1=COMPLETE
GCA_002753915.1	AbPK1	Pakistan	clinical	SAMN07945345	PRJNA416212	2012	Ovis aries	aac(3)-Ia=COMPLETE,abaF=PARTIAL,adeC=COMPLETE,amvA=COMPLETE,ant(3'')-IIa=COMPLETE,aph(3'')-Ib=COMPLETE,aph(3')-VIa=COMPLETE,aph(3')-VIb=COMPLETE,aph(6)-Id=COMPLETE,blaADC-25=COMPLETE,blaOXA-23=COMPLETE,blaOXA-66=COMPLETE,blaOXA=COMPLETE,blaPER-1=COMPLETE,gyrA_S81L=POINT,parC_S84L=POINT,sul2=COMPLETE
GCA_002761575.1	AYP-A2	Australia	clinical	SAMN07445112	PRJNA396979	2013	Homo sapiens	aac(3)-Ia=COMPLETE,aacA16=COMPLETE,aadA1=COMPLETE,aadA1=PARTIAL,abaF=COMPLETE,adeC=COMPLETE,amvA=COMPLETE,ant(3'')-IIa=COMPLETE,aph(3'')-Ib=COMPLETE,aph(3')-Ia=COMPLETE,aph(6)-Id=COMPLETE,blaADC-30=COMPLETE,blaOXA-66=COMPLETE,blaTEM-1=COMPLETE,gyrA_S81L=POINT,parC_S84L=POINT,sul1=COMPLETE,sul2=COMPLETE,tet(B)=COMPLETE
GCA_002762095.1	Ab4977	China	clinical	SAMN07943355	PRJNA416164	2011	Homo sapiens	aac(3)-Ia=COMPLETE,aadA1=COMPLETE,abaF=COMPLETE,adeC=COMPLETE,amvA=COMPLETE,ant(3'')-IIa=COMPLETE,blaADC-30=COMPLETE,blaOXA-66=COMPLETE,blaTEM-1=COMPLETE,gyrA_S81L=POINT,parC_S84L=POINT,sul1=COMPLETE
GCA_002762115.1	Ab4568	China	clinical	SAMN07943353	PRJNA416164	2011	Homo sapiens	aac(3)-Ia=COMPLETE,aadA1=COMPLETE,abaF=COMPLETE,adeC=COMPLETE,amvA=COMPLETE,ant(3'')-IIa=COMPLETE,blaADC-30=COMPLETE,blaOXA-66=COMPLETE,blaTEM-1=COMPLETE,gyrA_S81L=POINT,parC_S84L=POINT,sul1=COMPLETE
GCA_002762155.1	Ab4653	China	clinical	SAMN07943354	PRJNA416164	2011	Homo sapiens	aac(3)-Ia=COMPLETE,aadA1=COMPLETE,abaF=COMPLETE,adeC=COMPLETE,amvA=COMPLETE,ant(3'')-IIa=COMPLETE,aph(3'')-Ib=COMPLETE,aph(3')-Ia=COMPLETE,aph(6)-Id=COMPLETE,armA=COMPLETE,blaADC-25=COMPLETE,blaOXA-66=COMPLETE,blaPER-1=COMPLETE,blaTEM-1=COMPLETE,gyrA_S81L=POINT,mph(E)=COMPLETE,msr(E)=COMPLETE,sul1=COMPLETE,tet(B)=COMPLETE
GCA_002762545.2	VB23193	India	clinical	SAMN07977426	PRJNA417137	2015	Homo sapiens		suppressed: many frameshifted proteins
GCA_002843665.1	SMC_Paed_Ab_BL01	South Korea	clinical	SAMN08054861	PRJNA419431	2012	Homo sapiens	aac(3)-Ia=COMPLETE,aac(6')-Ib'=COMPLETE,aadA1=COMPLETE,abaF=COMPLETE,adeC=COMPLETE,amvA=COMPLETE,ant(3'')-IIa=COMPLETE,armA=COMPLETE,blaADC-30=COMPLETE,blaOXA-23=COMPLETE,blaOXA-66=COMPLETE,blaTEM-1=COMPLETE,catB8=COMPLETE,gyrA_S81L=POINT,mph(E)=COMPLETE,msr(E)=COMPLETE,parC_S84L=POINT,sul1=COMPLETE
GCA_002947415.1	AR_0056		clinical	SAMN04014897	PRJNA292904			aac(3)-IIe=COMPLETE,abaF=COMPLETE,adeC=COMPLETE,amvA=COMPLETE,ant(3'')-IIa=COMPLETE,aph(3'')-Ib=COMPLETE,aph(3')-Ia=COMPLETE,aph(6)-Id=COMPLETE,blaADC-212=COMPLETE,blaOXA-23=COMPLETE,blaOXA-66=COMPLETE,gyrA_S81L=POINT,mph(E)=COMPLETE,msr(E)=COMPLETE,parC_S84L=POINT,sul2=COMPLETE,tet(B)=COMPLETE
GCA_002948475.1	S1, AB1A2	USA	clinical	SAMN07977762	PRJNA417158	2007	Homo sapiens	abaF=COMPLETE,adeC=COMPLETE,amvA=COMPLETE,ant(3'')-IIa=COMPLETE,aph(3'')-Ib=COMPLETE,aph(3')-Ia=COMPLETE,aph(6)-Id=COMPLETE,armA=COMPLETE,blaADC-162=COMPLETE,blaOXA-23=COMPLETE,blaOXA-66=COMPLETE,blaTEM-1=COMPLETE,gyrA_S81L=POINT,mph(E)=COMPLETE,msr(E)=COMPLETE,parC_S84L=POINT,sul2=COMPLETE,tet(B)=COMPLETE
GCA_002950495.2	WCHAB005133	China	clinical	SAMN08364585	PRJNA387062		Homo sapiens	aac(3)-Ia=COMPLETE,aadA1=COMPLETE,abaF=COMPLETE,adeC=COMPLETE,amvA=COMPLETE,ant(3'')-IIa=COMPLETE,aph(3'')-Ib=COMPLETE,aph(3')-Ia=COMPLETE,aph(6)-Id=COMPLETE,armA=COMPLETE,blaADC-25=COMPLETE,blaOXA-58=COMPLETE,blaOXA-66=COMPLETE,blaPER-1=COMPLETE,blaTEM-1=COMPLETE,floR=COMPLETE,gyrA_S81L=POINT,mph(E)=COMPLETE,msr(E)=COMPLETE,sul1=COMPLETE,sul2=COMPLETE,tet(B)=COMPLETE
GCA_003010655.1	AR_0102		clinical	SAMN04014943	PRJNA292904			aac(6')-Ib'=COMPLETE,aadA1=COMPLETE,abaF=COMPLETE,adeC=COMPLETE,amvA=COMPLETE,ant(3'')-IIa=COMPLETE,aph(3'')-Ib=COMPLETE,aph(6)-Id=COMPLETE,armA=COMPLETE,blaADC-30=COMPLETE,blaOXA-66=COMPLETE,catB8=COMPLETE,gyrA_S81L=POINT,mph(E)=COMPLETE,msr(E)=COMPLETE,parC_S84L=POINT,sul1=COMPLETE,tet(B)=COMPLETE
GCA_003029495.1	AR_0056		clinical	SAMN04014897	PRJNA316321			aac(3)-IIe=COMPLETE,abaF=COMPLETE,adeC=COMPLETE,amvA=COMPLETE,ant(3'')-IIa=COMPLETE,aph(3'')-Ib=COMPLETE,aph(3')-Ia=COMPLETE,aph(6)-Id=COMPLETE,blaADC-212=COMPLETE,blaOXA-23=COMPLETE,blaOXA-66=COMPLETE,gyrA_S81L=POINT,mph(E)=COMPLETE,msr(E)=COMPLETE,parC_S84L=POINT,sul2=COMPLETE,tet(B)=COMPLETE
GCA_003181015.1	DA33098	Spain	clinical	SAMN09241862	PRJNA472712		Homo sapiens	aac(3)-IIe=COMPLETE,abaF=COMPLETE,adeC=COMPLETE,amvA=COMPLETE,ant(3'')-IIa=COMPLETE,aph(3'')-Ib=COMPLETE,aph(3')-VIa=COMPLETE,aph(6)-Id=COMPLETE,blaADC-1=COMPLETE,blaOXA-24=COMPLETE,blaOXA-66=COMPLETE,blaOXA=COMPLETE,blaOXA=MISTRANSLATION,gyrA_S81L=POINT,parC_S84L=POINT,sul1=COMPLETE,tet(B)=COMPLETE
GCA_003202135.1	ZS3	China		SAMN07167814	PRJNA388032	2009	Homo sapiens	aac(3)-Ia=COMPLETE,aac(6')-Ib'=COMPLETE,aadA1=COMPLETE,abaF=COMPLETE,adeC=COMPLETE,amvA=COMPLETE,ant(3'')-IIa=COMPLETE,aph(3'')-Ib=COMPLETE,aph(3')-Ia=COMPLETE,aph(6)-Id=COMPLETE,armA=COMPLETE,blaADC-73=COMPLETE,blaOXA-66=COMPLETE,blaTEM-1=COMPLETE,blaTEM=PARTIAL,catB8=COMPLETE,ftsI_A515V=POINT,gyrA_S81L=POINT,mph(E)=COMPLETE,msr(E)=COMPLETE,parC_S84L=POINT,sul1=COMPLETE,tet(B)=COMPLETE
GCA_003264255.1	XH731	China	clinical	SAMN07135563	PRJNA361029	2017		abaF=COMPLETE,adeC=COMPLETE,amvA=COMPLETE,ant(3'')-IIa=COMPLETE,aph(3'')-Ib=COMPLETE,aph(6)-Id=COMPLETE,armA=COMPLETE,blaADC-73=COMPLETE,blaOXA-23=COMPLETE,blaOXA-66=COMPLETE,ftsI_A515V=POINT,gyrA_S81L=POINT,mph(E)=COMPLETE,msr(E)=COMPLETE,parC_S84L=POINT,tet(B)=COMPLETE
GCA_003264275.1	XH386	China	clinical	SAMN07135565	PRJNA273343	2017		aac(6')-Ib'=COMPLETE,aadA1=COMPLETE,abaF=COMPLETE,adeC=COMPLETE,amvA=COMPLETE,ant(3'')-IIa=COMPLETE,aph(3'')-Ib=COMPLETE,aph(3')-Ia=COMPLETE,aph(6)-Id=COMPLETE,armA=COMPLETE,blaADC-30=COMPLETE,blaOXA-23=COMPLETE,blaOXA-66=COMPLETE,blaTEM-1=COMPLETE,catB8=COMPLETE,gyrA_S81L=POINT,mph(E)=COMPLETE,msr(E)=COMPLETE,parC_S84L=POINT,sul1=COMPLETE,sul2=COMPLETE,tet(B)=COMPLETE
GCA_003264295.1	XH731	China	clinical	SAMN06219545	PRJNA361029	2014	Homo sapiens	abaF=COMPLETE,adeC=COMPLETE,amvA=COMPLETE,ant(3'')-IIa=COMPLETE,aph(3'')-Ib=COMPLETE,aph(6)-Id=COMPLETE,armA=COMPLETE,blaADC-73=COMPLETE,blaOXA-23=COMPLETE,blaOXA-66=COMPLETE,ftsI_A515V=POINT,gyrA_S81L=POINT,mph(E)=COMPLETE,msr(E)=COMPLETE,parC_S84L=POINT,tet(B)=COMPLETE
GCA_003288775.1	Aba	China	clinical	SAMN09389171	PRJNA475448	2016	Homo sapiens	abaF=COMPLETE,adeC=COMPLETE,amvA=COMPLETE,ant(3'')-IIa=COMPLETE,aph(3'')-Ib=COMPLETE,aph(6)-Id=COMPLETE,armA=COMPLETE,blaADC-73=COMPLETE,blaOXA-23=COMPLETE,blaOXA-66=COMPLETE,blaTEM-1=COMPLETE,ftsI_A515V=POINT,gyrA_S81L=POINT,mph(E)=COMPLETE,msr(E)=COMPLETE,parC_S84L=POINT,tet(B)=COMPLETE
GCA_003522785.1	10042	Mexico	clinical	SAMN07520233	PRJNA311558	2011	Homo sapiens	aac(6')-Ib'=COMPLETE,aadA1=COMPLETE,abaF=COMPLETE,adeC=COMPLETE,amvA=COMPLETE,ant(3'')-IIa=COMPLETE,aph(3'')-Ib=COMPLETE,aph(3')-Ia=COMPLETE,aph(3')-VIa=COMPLETE,aph(6)-Id=COMPLETE,armA=COMPLETE,blaADC-73=COMPLETE,blaOXA-66=COMPLETE,blaOXA-72=COMPLETE,blaTEM-1=COMPLETE,catB8=COMPLETE,gyrA_S81L=POINT,parC_S84L=POINT,sul1=COMPLETE,tet(B)=COMPLETE
GCA_003522885.1	5845	Mexico	clinical	SAMN07520231	PRJNA311558	2009	Homo sapiens	aac(6')-Ib'=COMPLETE,aadA1=COMPLETE,abaF=COMPLETE,adeC=COMPLETE,amvA=COMPLETE,ant(3'')-IIa=COMPLETE,aph(3'')-Ib=COMPLETE,aph(3')-Ia=COMPLETE,aph(6)-Id=COMPLETE,armA=COMPLETE,blaADC-30=COMPLETE,blaOXA-66=COMPLETE,blaOXA-72=COMPLETE,blaTEM-1=COMPLETE,catB8=COMPLETE,gyrA_S81L=POINT,mph(E)=COMPLETE,msr(E)=COMPLETE,parC_S84L=POINT,sul1=COMPLETE,tet(B)=COMPLETE
GCA_003627485.2	VB31459	India	clinical	SAMN10170272	PRJNA494506	2017	Homo sapiens		many frameshifted proteins
GCA_003931755.1		Canada	clinical	SAMN07258640	PRJNA390934	2016	Homo sapiens	aac(6')-Ib'=COMPLETE,aadA1=COMPLETE,adeC=COMPLETE,amvA=COMPLETE,ant(3'')-IIa=COMPLETE,aph(3'')-Ib=COMPLETE,aph(3')-Ia=COMPLETE,aph(6)-Id=COMPLETE,armA=COMPLETE,blaADC=COMPLETE,blaOXA-235=COMPLETE,blaOXA-66=COMPLETE,blaTEM-1=COMPLETE,catB8=COMPLETE,gyrA_S81L=POINT,mph(E)=COMPLETE,msr(E)=COMPLETE,parC_S84L=POINT,sul1=COMPLETE,sul2=COMPLETE,tet(B)=COMPLETE
GCA_003931775.1		Canada	clinical	SAMN07258642	PRJNA390934	2016	Homo sapiens	aac(6')-Ib'=COMPLETE,aadA1=COMPLETE,adeC=COMPLETE,amvA=COMPLETE,ant(3'')-IIa=COMPLETE,aph(3'')-Ib=COMPLETE,aph(3')-Ia=COMPLETE,aph(6)-Id=COMPLETE,armA=COMPLETE,blaADC=COMPLETE,blaOXA-235=COMPLETE,blaOXA-66=COMPLETE,blaTEM-1=COMPLETE,catB8=COMPLETE,gyrA_S81L=POINT,mph(E)=COMPLETE,msr(E)=COMPLETE,parC_S84L=POINT,sul1=COMPLETE,sul2=COMPLETE,tet(B)=COMPLETE
GCA_003948455.2	TG22653	USA	clinical	SAMN10261589	PRJNA497581	2011	Homo sapiens	aac(6')-Ib'=COMPLETE,aadA1=COMPLETE,abaF=COMPLETE,adeC=COMPLETE,amvA=COMPLETE,ant(3'')-IIa=COMPLETE,aph(3'')-Ib=COMPLETE,aph(6)-Id=COMPLETE,armA=COMPLETE,blaADC-30=COMPLETE,blaOXA-23=COMPLETE,blaOXA-66=COMPLETE,catB8=COMPLETE,gyrA_S81L=POINT,mph(E)=COMPLETE,msr(E)=COMPLETE,parC_S84L=POINT,sul1=COMPLETE,tet(B)=COMPLETE
GCA_003948535.2	TG22627	USA	clinical	SAMN10261584	PRJNA497581	2011	Homo sapiens	abaF=COMPLETE,adeC=COMPLETE,amvA=COMPLETE,ant(3'')-IIa=COMPLETE,aph(3'')-Ib=COMPLETE,aph(6)-Id=COMPLETE,armA=COMPLETE,blaADC-25=COMPLETE,blaOXA-834=COMPLETE,blaPER=COMPLETE,gyrA_S81L=POINT,mph(E)=COMPLETE,msr(E)=COMPLETE,sul1=COMPLETE,sul2=COMPLETE,tet(B)=COMPLETE
GCA_003949295.2	TG60155	USA	clinical	SAMN10261590	PRJNA497581	2013	Homo sapiens	abaF=COMPLETE,adeC=COMPLETE,amvA=COMPLETE,ant(3'')-IIa=COMPLETE,aph(3'')-Ib=COMPLETE,aph(6)-Id=COMPLETE,blaADC-30=COMPLETE,blaOXA-23=COMPLETE,blaOXA-66=COMPLETE,gyrA_S81L=POINT,mph(E)=PARTIAL,parC_S84L=POINT,tet(B)=COMPLETE
GCA_003949595.2	TG22182	USA	clinical	SAMN10261544	PRJNA497581	2011	Homo sapiens	abaF=COMPLETE,adeC=COMPLETE,amvA=COMPLETE,ant(3'')-IIa=COMPLETE,aph(3'')-Ib=COMPLETE,aph(3')-Ia=COMPLETE,aph(6)-Id=COMPLETE,armA=COMPLETE,blaADC-25=COMPLETE,blaOXA-834=COMPLETE,blaPER-1=COMPLETE,gyrA_S81L=POINT,mph(E)=COMPLETE,msr(E)=COMPLETE,sul1=COMPLETE,sul2=COMPLETE,tet(B)=COMPLETE
GCA_004101685.1	11A1314CRGN088	Canada	clinical	SAMN07258672	PRJNA390934	2013	Homo sapiens	aac(6')-Ib'=COMPLETE,aadA1=COMPLETE,abaF=COMPLETE,adeC=COMPLETE,amvA=COMPLETE,ant(3'')-IIa=COMPLETE,aph(3'')-Ib=COMPLETE,aph(3')-Ia=COMPLETE,aph(6)-Id=COMPLETE,armA=COMPLETE,blaADC-30=COMPLETE,blaOXA-237=COMPLETE,blaOXA-66=COMPLETE,blaTEM-1=COMPLETE,catB8=COMPLETE,gyrA_S81L=POINT,mph(E)=COMPLETE,msr(E)=COMPLETE,parC_S84L=POINT,sul1=COMPLETE,tet(B)=COMPLETE
GCA_004101705.1	11A14CRGN003	Canada	clinical	SAMN07258689	PRJNA390934	2014	Homo sapiens	aac(6')-Ib'=COMPLETE,aadA1=COMPLETE,abaF=COMPLETE,adeC=COMPLETE,amvA=COMPLETE,ant(3'')-IIa=COMPLETE,aph(3'')-Ib=COMPLETE,aph(3')-Ia=COMPLETE,aph(6)-Id=COMPLETE,armA=COMPLETE,blaADC-30=COMPLETE,blaOXA-237=COMPLETE,blaOXA-66=COMPLETE,blaTEM-1=COMPLETE,catB8=COMPLETE,gyrA_S81L=POINT,mph(E)=COMPLETE,msr(E)=COMPLETE,parC_S84L=POINT,sul1=COMPLETE,tet(B)=COMPLETE
GCA_004101725.1	11A1213CRGN055	Canada	clinical	SAMN07258647	PRJNA390934	2012	Homo sapiens	aac(6')-Ib'=COMPLETE,aadA1=COMPLETE,abaF=COMPLETE,adeC=COMPLETE,amvA=COMPLETE,ant(3'')-IIa=COMPLETE,aph(3'')-Ib=COMPLETE,aph(3')-Ia=COMPLETE,aph(6)-Id=COMPLETE,armA=COMPLETE,blaADC-30=COMPLETE,blaOXA-237=COMPLETE,blaOXA-66=COMPLETE,blaTEM-1=COMPLETE,catB8=COMPLETE,gyrA_S81L=POINT,mph(E)=COMPLETE,msr(E)=COMPLETE,parC_S84L=POINT,sul1=COMPLETE,tet(B)=COMPLETE
GCA_004101745.1	11A1213CRGN008	Canada	clinical	SAMN07258645	PRJNA390934	2012	Homo sapiens	aac(6')-Ib'=COMPLETE,aadA1=COMPLETE,abaF=COMPLETE,adeC=COMPLETE,amvA=COMPLETE,ant(3'')-IIa=COMPLETE,aph(3'')-Ib=COMPLETE,aph(3')-Ia=COMPLETE,aph(6)-Id=COMPLETE,armA=COMPLETE,blaADC-30=COMPLETE,blaOXA-237=COMPLETE,blaOXA-66=COMPLETE,blaTEM-1=COMPLETE,catB8=COMPLETE,gyrA_S81L=POINT,mph(E)=COMPLETE,msr(E)=COMPLETE,parC_S84L=POINT,sul1=COMPLETE,tet(B)=COMPLETE
GCA_004136355.1	MDR-UNC	USA	clinical	SAMN09769497	PRJNA484790	2012	Homo sapiens	aac(3)-Ia=COMPLETE,aacA16=COMPLETE,abaF=COMPLETE,adeC=COMPLETE,amvA=COMPLETE,ant(3'')-IIa=COMPLETE,aph(3'')-Ib=COMPLETE,aph(6)-Id=COMPLETE,blaADC=COMPLETE,blaOXA-66=COMPLETE,blaOXA-72=COMPLETE,gyrA_S81L=POINT,mph(E)=COMPLETE,msr(E)=COMPLETE,parC_S84L=POINT,sul2=COMPLETE,tet(B)=COMPLETE
GCA_005280355.1	VB958	India	clinical	SAMN11554497	PRJNA540743	2019	Homo sapiens		suppressed: many frameshifted proteins
GCA_005280375.1	VB1190	India	clinical	SAMN11554995	PRJNA540755	2019	Homo sapiens	abaF=COMPLETE,adeC=COMPLETE,amvA=COMPLETE,ant(3'')-IIa=COMPLETE,aph(3'')-Ib=COMPLETE,aph(3'')-Ib=PARTIAL,aph(3')-Ia=COMPLETE,aph(6)-Id=COMPLETE,armA=COMPLETE,blaADC=COMPLETE,blaNDM-1=COMPLETE,blaOXA-66=COMPLETE,blaOXA=PARTIAL,ble=COMPLETE,ftsI_A515V=POINT,gyrA_S81L=POINT,mph(E)=COMPLETE,msr(E)=COMPLETE,parC_S84L=POINT,sul2=COMPLETE,tet(B)=COMPLETE
GCA_005280695.1	VB33071	India	clinical	SAMN11571816	PRJNA541078	2018	Homosapiens	aac(6')-Ib'=COMPLETE,aadA1=COMPLETE,abaF=COMPLETE,adeC=COMPLETE,amvA=COMPLETE,ant(3'')-IIa=COMPLETE,aph(3'')-Ib=COMPLETE,aph(3')-Ia=COMPLETE,aph(6)-Id=COMPLETE,armA=COMPLETE,blaADC-30=COMPLETE,blaOXA-23=COMPLETE,blaOXA=PARTIAL,catB8=COMPLETE,gyrA_S81L=POINT,mph(E)=COMPLETE,msr(E)=COMPLETE,parC_S84L=POINT,sul1=COMPLETE,tet(B)=COMPLETE
GCA_005280715.1	VB35575	India	clinical	SAMN11571817	PRJNA541079	2018	Homosapiens	aac(6')-Ib'=COMPLETE,aadA1=COMPLETE,abaF=COMPLETE,adeC=COMPLETE,amvA=COMPLETE,ant(3'')-IIa=COMPLETE,aph(3'')-Ib=COMPLETE,aph(3')-Ia=COMPLETE,aph(6)-Id=COMPLETE,armA=COMPLETE,arr-2=COMPLETE,blaADC-30=COMPLETE,blaNDM-1=COMPLETE,blaOXA-23=COMPLETE,blaOXA-66=COMPLETE,ble=COMPLETE,catB8=COMPLETE,cmlA5=COMPLETE,gyrA_S81L=POINT,mph(E)=COMPLETE,msr(E)=COMPLETE,parC_S84L=POINT,sul1=COMPLETE,sul2=COMPLETE,…
GCA_005519135.2	ACICU	Italy	clinical	SAMN09302593	PRJNA474045	2005	Homo sapiens	aac(6')-Ib3=COMPLETE,abaF=COMPLETE,adeC=COMPLETE,amvA=COMPLETE,ant(3'')-IIa=COMPLETE,aph(3')-VIa=COMPLETE,blaADC-175=COMPLETE,blaOXA-20=COMPLETE,blaOXA-58=COMPLETE,blaOXA-66=COMPLETE,gyrA_S81L=POINT,sul1=COMPLETE
GCA_005671375.1	PB364	USA	clinical	SAMN11660471	PRJNA543307	2016	Homo sapiens	aac(6')-Ib3=COMPLETE,abaF=COMPLETE,adeC=COMPLETE,amvA=COMPLETE,ant(3'')-IIa=COMPLETE,aph(3'')-Ib=COMPLETE,aph(3')-VIa=COMPLETE,aph(6)-Id=COMPLETE,blaADC-30=COMPLETE,blaOXA-113=COMPLETE,blaSHV-12=COMPLETE,floR=COMPLETE,gyrA_S81L=POINT,mph(E)=COMPLETE,msr(E)=COMPLETE,parC_S84L=POINT,sul2=COMPLETE,tet(B)=COMPLETE
GCA_007221455.1	A320 (RUH134)	Netherlands	clinical	SAMN12045486	PRJNA503905	1982	Homo sapiens	aac(3)-Ia=COMPLETE,aadA1=COMPLETE,abaF=COMPLETE,adeC=COMPLETE,amvA=COMPLETE,ant(3'')-IIa=COMPLETE,aph(3'')-Ib=COMPLETE,aph(3')-Ia=COMPLETE,aph(6)-Id=COMPLETE,blaADC-25=COMPLETE,blaOXA-66=COMPLETE,blaTEM-1=COMPLETE,catA1=COMPLETE,sul1=COMPLETE,tet(B)=COMPLETE
GCA_007647215.1	MDR-CQ	China	clinical	SAMN06211572	PRJNA360504	2016	Homo sapiens	abaF=COMPLETE,adeC=COMPLETE,amvA=COMPLETE,ant(3'')-IIa=COMPLETE,aph(3'')-Ib=COMPLETE,aph(3')-Ia=COMPLETE,aph(6)-Id=COMPLETE,armA=COMPLETE,blaADC-73=COMPLETE,blaOXA-23=COMPLETE,blaOXA-66=COMPLETE,blaTEM-1=COMPLETE,ftsI_A515V=POINT,gyrA_S81L=POINT,mph(E)=COMPLETE,msr(E)=COMPLETE,parC_S84L=POINT,tet(B)=COMPLETE
GCA_008033255.2	ATCC BAA-1790	USA	clinical	SAMN12399660	PRJNA557366	2008	Homo sapiens	aac(3)-Ia=COMPLETE,aadA1=COMPLETE,abaF=COMPLETE,adeC=COMPLETE,amvA=COMPLETE,ant(3'')-IIa=PARTIAL,blaADC-33=COMPLETE,blaOXA-23=COMPLETE,blaOXA-82=COMPLETE,gyrA_S81L=POINT,mph(E)=COMPLETE,msr(E)=COMPLETE,parC_E88K=POINT,parC_S84L=POINT,sul1=COMPLETE
GCA_008244865.1	11A1213CRGN064	Canada	clinical	SAMN07258648	PRJNA390934	2012	Homo sapiens	aac(6')-Ib'=COMPLETE,aadA1=COMPLETE,abaF=COMPLETE,adeC=COMPLETE,amvA=COMPLETE,ant(3'')-IIa=COMPLETE,aph(3'')-Ib=COMPLETE,aph(3')-Ia=COMPLETE,aph(6)-Id=COMPLETE,armA=COMPLETE,blaADC-30=COMPLETE,blaOXA-237=COMPLETE,blaOXA-66=COMPLETE,blaTEM-1=COMPLETE,catB8=COMPLETE,gyrA_S81L=POINT,mph(E)=COMPLETE,msr(E)=COMPLETE,parC_S84L=POINT,sul1=COMPLETE,tet(B)=COMPLETE
GCA_008244885.1	N13-03449	Canada	clinical	SAMN07258679	PRJNA390934	2013	Homo sapiens	aac(6')-Ib'=COMPLETE,aadA1=COMPLETE,abaF=COMPLETE,adeC=COMPLETE,amvA=COMPLETE,ant(3'')-IIa=COMPLETE,aph(3'')-Ib=COMPLETE,aph(3')-Ia=COMPLETE,aph(6)-Id=COMPLETE,armA=COMPLETE,blaADC-30=COMPLETE,blaOXA-237=COMPLETE,blaOXA-66=COMPLETE,blaTEM-1=COMPLETE,catB8=COMPLETE,gyrA_S81L=POINT,mph(E)=COMPLETE,msr(E)=COMPLETE,parC_S84L=POINT,sul1=COMPLETE,tet(B)=COMPLETE
GCA_008244905.1	11A1314CRGN089	Canada	clinical	SAMN07258673	PRJNA390934	2013	Homo sapiens	aac(6')-Ib'=COMPLETE,aadA1=COMPLETE,abaF=COMPLETE,adeC=COMPLETE,amvA=COMPLETE,ant(3'')-IIa=COMPLETE,aph(3'')-Ib=COMPLETE,aph(3')-Ia=COMPLETE,aph(6)-Id=COMPLETE,armA=COMPLETE,blaADC-30=COMPLETE,blaOXA-237=COMPLETE,blaOXA-66=COMPLETE,blaTEM-1=COMPLETE,catB8=COMPLETE,gyrA_S81L=POINT,mph(E)=COMPLETE,msr(E)=COMPLETE,parC_S84L=POINT,sul1=COMPLETE,tet(B)=COMPLETE
GCA_008807055.1	C25	China	clinical	SAMN10135127	PRJNA493508	2015	Homo sapiens	abaF=COMPLETE,adeC=COMPLETE,amvA=COMPLETE,ant(3'')-IIa=COMPLETE,aph(3'')-Ib=COMPLETE,aph(6)-Id=COMPLETE,armA=COMPLETE,blaADC-73=COMPLETE,blaCTX-M-55=COMPLETE,blaOXA-23=COMPLETE,blaOXA-66=COMPLETE,blaTEM=PARTIAL,fosA3=COMPLETE,ftsI_A515V=POINT,gyrA_S81L=POINT,mph(E)=COMPLETE,msr(E)=COMPLETE,parC_S84L=POINT,sul2=COMPLETE,tet(B)=COMPLETE
GCA_009455505.1	6507	India	clinical	SAMN09244200	PRJNA472798		Homo sapiens	aac(6')-Ib'=COMPLETE,aadA1=COMPLETE,abaF=COMPLETE,adeC=COMPLETE,amvA=COMPLETE,ant(3'')-IIa=COMPLETE,aph(3'')-Ib=COMPLETE,aph(3')-Ia=COMPLETE,aph(6)-Id=COMPLETE,armA=COMPLETE,blaADC-30=COMPLETE,blaOXA-23=COMPLETE,blaOXA-66=COMPLETE,blaOXA=PARTIAL,catB8=COMPLETE,gyrA_S81L=POINT,mph(E)=COMPLETE,msr(E)=COMPLETE,parC_S84L=POINT,sul1=COMPLETE,tet(B)=COMPLETE
GCA_009498335.1	ABCR01	Thailand	clinical	SAMN12569102	PRJNA560129	2019	Homo sapiens	abaF=COMPLETE,adeC=COMPLETE,amvA=COMPLETE,ant(3'')-IIa=COMPLETE,aph(3'')-Ib=COMPLETE,aph(3')-Ia=COMPLETE,aph(6)-Id=COMPLETE,armA=COMPLETE,blaADC-73=COMPLETE,blaOXA-23=COMPLETE,blaOXA-66=COMPLETE,blaTEM-1=COMPLETE,ftsI_A515V=POINT,gyrA_S81L=POINT,mph(E)=COMPLETE,msr(E)=COMPLETE,parC_S84L=POINT,sul2=PARTIAL,tet(B)=COMPLETE
GCA_011067065.1	ATCC 17978	South Korea	clinical	SAMN14217790	PRJNA609015	2011	Homo sapiens	aac(6')-Ib'=COMPLETE,aadA1=COMPLETE,abaF=COMPLETE,adeC=COMPLETE,amvA=COMPLETE,ant(3'')-IIa=COMPLETE,aph(3'')-Ib=COMPLETE,aph(6)-Id=COMPLETE,armA=COMPLETE,blaADC-30=COMPLETE,blaOXA-23=COMPLETE,blaOXA-66=COMPLETE,blaTEM-1=COMPLETE,catB8=COMPLETE,gyrA_S81L=POINT,mph(E)=COMPLETE,msr(E)=COMPLETE,parC_S84L=POINT,sul1=COMPLETE,tet(B)=COMPLETE
GCA_012272715.1	DT-Ab057	China	clinical	SAMN14308892	PRJNA612123	2019	Homo sapiens	aac(6')-Ib'=COMPLETE,aadA1=COMPLETE,abaF=COMPLETE,adeC=COMPLETE,amvA=COMPLETE,ant(3'')-IIa=COMPLETE,aph(3'')-Ib=COMPLETE,aph(3')-Ia=COMPLETE,aph(6)-Id=COMPLETE,blaADC-30=COMPLETE,blaOXA-23=COMPLETE,blaOXA-66=COMPLETE,catB8=COMPLETE,gyrA_S81L=POINT,parC_S84L=POINT,tet(B)=COMPLETE
GCA_012272735.1	DT-Ab022	China	clinical	SAMN14308866	PRJNA612123	2017	Homo sapiens	aac(3)-Ia=COMPLETE,aac(6')-Ib'=COMPLETE,aadA1=COMPLETE,abaF=COMPLETE,adeC=COMPLETE,amvA=COMPLETE,ant(3'')-IIa=COMPLETE,aph(3'')-Ib=COMPLETE,aph(3')-Ia=COMPLETE,aph(6)-Id=COMPLETE,armA=COMPLETE,blaADC-30=COMPLETE,blaOXA-23=COMPLETE,blaOXA-66=COMPLETE,blaTEM-1=COMPLETE,catB8=COMPLETE,gyrA_S81L=POINT,mph(E)=COMPLETE,msr(E)=COMPLETE,parC_S84L=POINT,sul1=COMPLETE,tet(B)=COMPLETE
GCA_012272755.1	DT-Ab020	China	clinical	SAMN14308864	PRJNA612123	2018	Homo sapiens	aac(3)-Ia=COMPLETE,aac(6')-Ib'=COMPLETE,aadA1=COMPLETE,abaF=COMPLETE,adeC=COMPLETE,amvA=COMPLETE,ant(3'')-IIa=COMPLETE,aph(3'')-Ib=COMPLETE,aph(3')-Ia=COMPLETE,aph(6)-Id=COMPLETE,armA=COMPLETE,blaADC-30=COMPLETE,blaOXA-23=COMPLETE,blaOXA-66=COMPLETE,blaTEM-1=COMPLETE,catB8=COMPLETE,gyrA_S81L=POINT,mph(E)=COMPLETE,msr(E)=COMPLETE,parC_S84L=POINT,sul1=COMPLETE,tet(B)=COMPLETE
GCA_012272775.1	DT-Ab007	China	clinical	SAMN14308853	PRJNA612123	2017	Homo sapiens	aac(6')-Ib'=COMPLETE,aadA1=COMPLETE,abaF=COMPLETE,adeC=COMPLETE,amvA=COMPLETE,ant(3'')-IIa=COMPLETE,armA=COMPLETE,blaADC-30=COMPLETE,blaOXA-23=COMPLETE,blaOXA-66=COMPLETE,catB8=COMPLETE,gyrA_S81L=POINT,mph(E)=COMPLETE,msr(E)=COMPLETE,parC_S84L=POINT,sul1=COMPLETE
GCA_012272795.1	DT-Ab003	China	clinical	SAMN14308849	PRJNA612123	2017	Homo sapiens	aac(3)-Ia=COMPLETE,aac(6')-Ib'=COMPLETE,aadA1=COMPLETE,abaF=COMPLETE,adeC=COMPLETE,amvA=COMPLETE,ant(3'')-IIa=COMPLETE,aph(3'')-Ib=COMPLETE,aph(3')-Ia=COMPLETE,aph(6)-Id=COMPLETE,armA=COMPLETE,blaADC-30=COMPLETE,blaOXA-23=COMPLETE,blaOXA-66=COMPLETE,blaTEM-1=COMPLETE,catB8=COMPLETE,gyrA_S81L=POINT,mph(E)=COMPLETE,msr(E)=COMPLETE,parC_S84L=POINT,sul1=COMPLETE,tet(B)=COMPLETE
GCA_012934925.1	VB473	India	clinical	SAMN14409628	PRJNA613578	2019	Homo sapiens	abaF=COMPLETE,adeC=COMPLETE,amvA=COMPLETE,ant(3'')-IIa=COMPLETE,aph(3'')-Ib=COMPLETE,aph(3')-Ia=COMPLETE,aph(6)-Id=COMPLETE,armA=COMPLETE,blaADC-73=COMPLETE,blaNDM-1=COMPLETE,blaOXA-23=COMPLETE,blaOXA-66=COMPLETE,ble=COMPLETE,ftsI_A515V=POINT,gyrA_S81L=POINT,mph(E)=COMPLETE,msr(E)=COMPLETE,parC_S84L=POINT,sul2=COMPLETE,tet(B)=COMPLETE
GCA_012934945.1	VB723	India	clinical	SAMN14409813	PRJNA613583	2019	Homo sapiens	adeC=COMPLETE,amvA=COMPLETE,ant(3'')-IIa=COMPLETE,aph(3'')-Ib=COMPLETE,aph(3')-Ia=COMPLETE,aph(6)-Id=COMPLETE,armA=COMPLETE,blaADC-73=COMPLETE,blaOXA-23=COMPLETE,blaOXA-66=COMPLETE,blaTEM-1=COMPLETE,ftsI_A515V=POINT,gyrA_S81L=POINT,mph(E)=COMPLETE,msr(E)=COMPLETE,parC_S84L=POINT,sul2=COMPLETE,tet(B)=COMPLETE
GCA_012934965.1	VB11737	India	clinical	SAMN14410107	PRJNA613587	2019	Homo sapiens	abaF=COMPLETE,adeC=COMPLETE,amvA=COMPLETE,ant(3'')-IIa=COMPLETE,aph(3'')-Ib=COMPLETE,aph(3')-VIa=COMPLETE,aph(6)-Id=COMPLETE,armA=COMPLETE,blaADC-73=COMPLETE,blaOXA-23=COMPLETE,blaOXA-66=COMPLETE,ftsI_A515V=POINT,gyrA_S81L=POINT,mph(E)=COMPLETE,msr(E)=COMPLETE,parC_S84L=POINT,sul2=COMPLETE,tet(B)=COMPLETE
GCA_012934985.1	VB2181	India	clinical	SAMN14410138	PRJNA613593	2019	Homo sapiens	abaF=COMPLETE,adeC=COMPLETE,amvA=COMPLETE,ant(3'')-IIa=COMPLETE,aph(3'')-Ib=COMPLETE,aph(3')-Ia=COMPLETE,aph(6)-Id=COMPLETE,armA=COMPLETE,blaADC-73=COMPLETE,blaOXA-23=COMPLETE,blaOXA-66=COMPLETE,blaTEM-1=COMPLETE,ftsI_A515V=POINT,gyrA_S81L=POINT,mph(E)=COMPLETE,msr(E)=COMPLETE,parC_S84L=POINT,tet(B)=COMPLETE
GCA_012935025.1	VB2200	India	clinical	SAMN14415334	PRJNA613683	2019	Homo sapiens	abaF=COMPLETE,adeC=COMPLETE,amvA=COMPLETE,ant(3'')-IIa=COMPLETE,aph(3'')-Ib=COMPLETE,aph(3')-VIa=COMPLETE,aph(6)-Id=COMPLETE,armA=COMPLETE,blaADC-73=COMPLETE,blaOXA-23=COMPLETE,blaOXA-66=COMPLETE,ftsI_A515V=POINT,gyrA_S81L=POINT,mph(E)=COMPLETE,msr(E)=COMPLETE,parC_S84L=POINT,sul2=COMPLETE,tet(B)=COMPLETE
GCA_012935045.1	PM1912235	India	clinical	SAMN14420246	PRJNA613820	2019	Homo sapiens	abaF=COMPLETE,adeC=COMPLETE,amvA=COMPLETE,ant(3'')-IIa=COMPLETE,aph(3'')-Ib=COMPLETE,aph(3')-Ia=COMPLETE,aph(6)-Id=COMPLETE,armA=COMPLETE,blaADC-73=COMPLETE,blaOXA-23=COMPLETE,blaOXA-66=COMPLETE,blaTEM-1=COMPLETE,ftsI_A515V=POINT,gyrA_S81L=POINT,mph(E)=COMPLETE,msr(E)=COMPLETE,parC_S84L=POINT,tet(B)=COMPLETE
GCA_012935065.1	PM192696	India	clinical	SAMN14420253	PRJNA613821	2019	Homo sapiens	abaF=COMPLETE,adeC=COMPLETE,amvA=COMPLETE,ant(3'')-IIa=COMPLETE,aph(3'')-Ib=COMPLETE,aph(3')-VIa=COMPLETE,aph(6)-Id=COMPLETE,armA=COMPLETE,blaADC-73=COMPLETE,blaOXA-23=COMPLETE,blaOXA-66=COMPLETE,ftsI_A515V=POINT,gyrA_S81L=POINT,mph(E)=COMPLETE,msr(E)=COMPLETE,parC_S84L=POINT,sul2=COMPLETE,tet(B)=COMPLETE
GCA_012935145.1	VB7036	India	clinical	SAMN14410111	PRJNA613590	2019	Homo sapiens	abaF=COMPLETE,adeC=COMPLETE,amvA=COMPLETE,ant(3'')-IIa=COMPLETE,aph(3'')-Ib=COMPLETE,aph(3')-Ia=COMPLETE,aph(6)-Id=COMPLETE,armA=COMPLETE,blaADC-73=COMPLETE,blaNDM-1=COMPLETE,blaOXA-23=COMPLETE,blaOXA-66=COMPLETE,ble=COMPLETE,ftsI_A515V=POINT,gyrA_S81L=POINT,mph(E)=COMPLETE,msr(E)=COMPLETE,parC_S84L=POINT,sul2=COMPLETE,tet(B)=COMPLETE
GCA_012935165.1	VB2139	India	clinical	SAMN14414747	PRJNA613675	2019	Homo sapiens	abaF=COMPLETE,adeC=COMPLETE,amvA=COMPLETE,ant(3'')-IIa=COMPLETE,aph(3'')-Ib=COMPLETE,aph(3')-VIa=COMPLETE,aph(6)-Id=COMPLETE,armA=COMPLETE,blaADC-73=COMPLETE,blaOXA-23=COMPLETE,blaOXA-66=COMPLETE,ftsI_A515V=POINT,gyrA_S81L=POINT,mph(E)=COMPLETE,msr(E)=COMPLETE,parC_S84L=POINT,sul2=COMPLETE,tet(B)=COMPLETE
GCA_012935185.1	VB2107	India	clinical	SAMN14414778	PRJNA613681	2019	Homo sapiens	abaF=COMPLETE,adeC=COMPLETE,amvA=COMPLETE,ant(3'')-IIa=COMPLETE,aph(3'')-Ib=COMPLETE,aph(3')-Ia=COMPLETE,aph(6)-Id=COMPLETE,armA=COMPLETE,blaADC-73=COMPLETE,blaOXA-23=COMPLETE,blaOXA-66=COMPLETE,blaTEM-1=COMPLETE,ftsI_A515V=POINT,gyrA_S81L=POINT,mph(E)=COMPLETE,msr(E)=COMPLETE,parC_S84L=POINT,sul2=COMPLETE,tet(B)=COMPLETE
GCA_012974845.1	CUVET-MIC596	Thailand	clinical	SAMN12057668	PRJNA548859	2017	Canis lupus familiaris	aac(3)-Ia=COMPLETE,aacA16=COMPLETE,abaF=COMPLETE,adeC=COMPLETE,amvA=COMPLETE,ant(3'')-IIa=COMPLETE,aph(3'')-Ib=COMPLETE,aph(6)-Id=COMPLETE,blaADC-30=COMPLETE,blaOXA-23=COMPLETE,blaOXA-66=COMPLETE,gyrA_S81L=POINT,parC_S84L=POINT,tet(B)=COMPLETE
GCA_013305465.1	MS14413	Australia	clinical	SAMN14859482	PRJNA631347	2016	Homo sapiens	aac(6')-Ib'=COMPLETE,aadA1=COMPLETE,abaF=COMPLETE,adeC=COMPLETE,amvA=COMPLETE,ant(3'')-IIa=COMPLETE,aph(3'')-Ib=COMPLETE,aph(3')-Ia=COMPLETE,aph(6)-Id=COMPLETE,armA=COMPLETE,blaADC-30=COMPLETE,blaOXA-23=COMPLETE,blaOXA-66=COMPLETE,catB8=COMPLETE,gyrA_S81L=POINT,mph(E)=COMPLETE,msr(E)=COMPLETE,parC_S84L=POINT,sul1=COMPLETE,sul2=COMPLETE
GCA_014267385.1	XYAB2018	China		SAMN15819058	PRJNA657198	2018		abaF=COMPLETE,adeC=COMPLETE,amvA=COMPLETE,ant(3'')-IIa=COMPLETE,aph(3'')-Ib=COMPLETE,aph(3')-Ia=COMPLETE,aph(6)-Id=COMPLETE,armA=COMPLETE,blaADC-73=COMPLETE,blaOXA-23=COMPLETE,blaOXA-66=COMPLETE,blaTEM-1=COMPLETE,ftsI_A515V=POINT,gyrA_S81L=POINT,mph(E)=COMPLETE,msr(E)=COMPLETE,parC_S84L=POINT,tet(B)=COMPLETE
GCA_014705785.1	CFSAN093709	USA	environmental/other	SAMN12413929	PRJNA300270	2007		aac(3)-Ia=COMPLETE,aacA16=COMPLETE,aadA1=COMPLETE,aadA1=PARTIAL,abaF=COMPLETE,adeC=COMPLETE,amvA=COMPLETE,ant(3'')-IIa=COMPLETE,aph(3'')-Ib=COMPLETE,aph(3')-Ia=COMPLETE,aph(6)-Id=COMPLETE,blaADC-30=COMPLETE,blaOXA-66=COMPLETE,blaTEM-1=COMPLETE,gyrA_S81L=POINT,parC_S84L=POINT,sul1=COMPLETE,sul2=COMPLETE,tet(B)=COMPLETE
GCA_014705805.1	CFSAN093710	USA	clinical	SAMN12391854	PRJNA300270	2005	Homo sapiens	aac(3)-Ia=COMPLETE,aacA16=COMPLETE,aadA1=COMPLETE,aadA1=PARTIAL,abaF=COMPLETE,adeC=COMPLETE,amvA=COMPLETE,ant(3'')-IIa=COMPLETE,aph(3'')-Ib=COMPLETE,aph(3')-Ia=COMPLETE,aph(6)-Id=COMPLETE,blaADC-30=COMPLETE,blaOXA-66=COMPLETE,blaTEM-1=COMPLETE,gyrA_S81L=POINT,parC_S84L=POINT,sul1=COMPLETE,sul2=COMPLETE,tet(B)=COMPLETE
GCA_014705825.1	CFSAN093705	USA	environmental/other	SAMN12391537	PRJNA300270	2009		aacA16=COMPLETE,aadA1=PARTIAL,abaF=COMPLETE,adeC=COMPLETE,amvA=COMPLETE,ant(2'')-Ia=COMPLETE,ant(3'')-IIa=COMPLETE,aph(3'')-Ib=COMPLETE,aph(6)-Id=COMPLETE,blaADC-30=COMPLETE,blaOXA-66=COMPLETE,blaTEM-1=COMPLETE,catB3=COMPLETE,dfrA19=COMPLETE,gyrA_S81L=POINT,mph(E)=COMPLETE,msr(E)=COMPLETE,parC_S84L=POINT,sul1=COMPLETE,sul2=COMPLETE,tet(B)=COMPLETE
GCA_014705845.1	CFSAN093706	USA	clinical	SAMN12391535	PRJNA300270	2005	Homo sapiens	aac(3)-Ia=COMPLETE,aacA16=COMPLETE,aadA1=COMPLETE,aadA1=PARTIAL,abaF=COMPLETE,adeC=COMPLETE,amvA=COMPLETE,ant(3'')-IIa=COMPLETE,aph(3'')-Ib=COMPLETE,aph(3')-Ia=COMPLETE,aph(6)-Id=COMPLETE,blaADC-30=COMPLETE,blaOXA-66=COMPLETE,blaTEM-1=COMPLETE,gyrA_S81L=POINT,parC_S84L=POINT,sul1=COMPLETE,sul2=COMPLETE,tet(B)=COMPLETE
GCA_014705865.1	CFSAN093707	USA	clinical	SAMN12391534	PRJNA300270	2004	Homo sapiens	aac(3)-Ia=COMPLETE,aacA16=COMPLETE,aadA1=COMPLETE,aadA1=PARTIAL,abaF=COMPLETE,adeC=COMPLETE,amvA=COMPLETE,ant(3'')-IIa=COMPLETE,aph(3'')-Ib=COMPLETE,aph(3')-Ia=COMPLETE,aph(6)-Id=COMPLETE,blaADC-30=COMPLETE,blaOXA-66=COMPLETE,blaTEM-1=COMPLETE,gyrA_S81L=POINT,parC_S84L=POINT,sul1=COMPLETE,tet(B)=COMPLETE
GCA_014705885.1	CFSAN093708	USA	clinical	SAMN12391536	PRJNA300270	2004	Homo sapiens	aac(3)-Ia=COMPLETE,aacA16=COMPLETE,aadA1=COMPLETE,aadA1=PARTIAL,abaF=COMPLETE,adeC=COMPLETE,amvA=COMPLETE,ant(3'')-IIa=COMPLETE,aph(3'')-Ib=COMPLETE,aph(3')-Ia=COMPLETE,aph(6)-Id=COMPLETE,blaADC-30=COMPLETE,blaOXA-66=COMPLETE,blaTEM-1=COMPLETE,gyrA_S81L=POINT,parC_S84L=POINT,sul1=COMPLETE,sul2=COMPLETE,tet(B)=COMPLETE
GCA_014881055.2	ARLG_6344	USA	clinical	SAMN16351130	PRJNA667024	2018	Homo sapiens	aadA2=COMPLETE,abaF=COMPLETE,adeC=COMPLETE,amvA=COMPLETE,ant(2'')-Ia=COMPLETE,ant(3'')-IIa=PARTIAL,blaADC-224=COMPLETE,blaOXA-23=COMPLETE,blaOXA-82=COMPLETE,gyrA_S81L=POINT,parC_S84L=POINT,sul1=COMPLETE
GCA_014882805.2	ARLG_6295	USA	clinical	SAMN16351083	PRJNA667024	2018	Homo sapiens	adeC=COMPLETE,amvA=COMPLETE,ant(3'')-IIa=PARTIAL,aph(3')-VIa=PARTIAL,blaADC-33=COMPLETE,blaOXA-23=COMPLETE,blaOXA-82=COMPLETE,gyrA_S81L=POINT,parC_S84L=POINT
GCA_016350005.1	G20AB011	South Korea	clinical	SAMN17073618	PRJNA684975	2020	Homo sapiens	aac(6')-Ib'=COMPLETE,aadA1=COMPLETE,abaF=COMPLETE,adeC=COMPLETE,amvA=COMPLETE,ant(3'')-IIa=COMPLETE,armA=COMPLETE,blaADC-30=COMPLETE,blaOXA-23=COMPLETE,blaOXA-66=COMPLETE,catB8=COMPLETE,gyrA_S81L=POINT,mph(E)=COMPLETE,msr(E)=COMPLETE,parC_S84L=POINT,sul1=COMPLETE
GCA_016350065.1	G20AB010	South Korea	clinical	SAMN17073617	PRJNA684975	2020	Homo sapiens	aac(6')-Ib'=COMPLETE,aadA1=COMPLETE,abaF=COMPLETE,adeC=COMPLETE,amvA=COMPLETE,ant(3'')-IIa=COMPLETE,armA=COMPLETE,blaADC-30=COMPLETE,blaOXA-23=COMPLETE,blaOXA-66=COMPLETE,catB8=COMPLETE,gyrA_S81L=POINT,mph(E)=COMPLETE,msr(E)=COMPLETE,parC_S84L=POINT,sul1=COMPLETE
GCA_016350085.1	G20AB007	South Korea	clinical	SAMN17073615	PRJNA684975	2020	Homo sapiens	aac(6')-Ib'=COMPLETE,aadA1=COMPLETE,abaF=COMPLETE,adeC=COMPLETE,amvA=COMPLETE,ant(3'')-IIa=COMPLETE,armA=COMPLETE,blaADC-30=COMPLETE,blaOXA-23=COMPLETE,blaOXA-66=COMPLETE,catB8=COMPLETE,gyrA_S81L=POINT,mph(E)=COMPLETE,msr(E)=COMPLETE,parC_S84L=POINT,sul1=COMPLETE
GCA_016350105.1	G20AB009	South Korea	clinical	SAMN17073616	PRJNA684975	2020	Homo sapiens	aac(6')-Ib'=COMPLETE,aadA1=COMPLETE,abaF=COMPLETE,adeC=COMPLETE,amvA=COMPLETE,ant(3'')-IIa=COMPLETE,armA=COMPLETE,blaADC-30=COMPLETE,blaOXA-23=COMPLETE,blaOXA-66=COMPLETE,catB8=COMPLETE,gyrA_S81L=POINT,mph(E)=COMPLETE,msr(E)=COMPLETE,parC_S84L=POINT,sul1=COMPLETE
GCA_016903135.1	FDAARGOS_1360	USA	clinical	SAMN16357502	PRJNA231221			aac(3)-Ia=COMPLETE,abaF=PARTIAL,adeC=COMPLETE,amvA=COMPLETE,ant(3'')-IIa=COMPLETE,aph(3'')-Ib=COMPLETE,aph(3')-VIa=COMPLETE,aph(3')-VIb=COMPLETE,aph(6)-Id=COMPLETE,blaADC-25=COMPLETE,blaOXA-23=COMPLETE,blaOXA-66=COMPLETE,blaPER-1=COMPLETE,gyrA_S81L=POINT,parC_S84L=POINT,sul2=COMPLETE
GCA_016903215.1	FDAARGOS_1359	USA	clinical	SAMN16357501	PRJNA231221			aac(6')-Ib'=COMPLETE,aadA1=COMPLETE,abaF=COMPLETE,adeC=COMPLETE,amvA=COMPLETE,ant(3'')-IIa=COMPLETE,aph(3'')-Ib=COMPLETE,aph(3')-Ia=COMPLETE,aph(6)-Id=COMPLETE,armA=COMPLETE,blaADC-30=COMPLETE,blaOXA-23=COMPLETE,blaOXA=COMPLETE,catB8=COMPLETE,gyrA_S81L=POINT,mph(E)=COMPLETE,msr(E)=COMPLETE,parC_S84L=POINT,sul1=COMPLETE,tet(B)=COMPLETE
GCA_017096325.2	2018BJAB2	China	clinical	SAMN15538706	PRJNA646312	2018	Homo sapiens	abaF=COMPLETE,adeC=COMPLETE,amvA=COMPLETE,ant(3'')-IIa=COMPLETE,aph(3'')-Ib=COMPLETE,aph(3')-Ia=COMPLETE,aph(6)-Id=COMPLETE,armA=COMPLETE,blaADC-73=COMPLETE,blaOXA-23=COMPLETE,blaOXA-66=COMPLETE,blaTEM-1=COMPLETE,ftsI_A515V=POINT,gyrA_S81L=POINT,mph(E)=COMPLETE,msr(E)=COMPLETE,parC_S84L=POINT,tet(B)=COMPLETE
GCA_017096345.2	2014TJAB1	China	clinical	SAMN15538703	PRJNA646312	2014	Homo sapiens	abaF=COMPLETE,adeC=COMPLETE,amvA=COMPLETE,ant(3'')-IIa=COMPLETE,aph(3'')-Ib=COMPLETE,aph(6)-Id=COMPLETE,armA=COMPLETE,blaADC-73=COMPLETE,blaOXA-23=COMPLETE,blaOXA-66=COMPLETE,ftsI_A515V=POINT,gyrA_S81L=POINT,mph(E)=COMPLETE,msr(E)=COMPLETE,parC_S84L=POINT,tet(B)=COMPLETE
GCA_017096365.2	2018TJAB1	China	clinical	SAMN15538704	PRJNA646312	2018	Homo sapiens	abaF=COMPLETE,adeC=COMPLETE,amvA=COMPLETE,ant(3'')-IIa=COMPLETE,aph(3'')-Ib=COMPLETE,aph(3')-Ia=PARTIAL,aph(6)-Id=COMPLETE,blaADC-73=COMPLETE,blaOXA-23=COMPLETE,blaOXA-66=COMPLETE,blaTEM-1=COMPLETE,ftsI_A515V=POINT,gyrA_S81L=POINT,parC_S84L=POINT,sul2=COMPLETE,tet(B)=COMPLETE
GCA_017096385.2	2016LNAB1	China	clinical	SAMN15538701	PRJNA646312	2016	Homo sapiens	aac(6')-Ib'=COMPLETE,aadA1=COMPLETE,adeC=COMPLETE,amvA=COMPLETE,ant(3'')-IIa=COMPLETE,aph(3'')-Ib=COMPLETE,aph(3')-Ia=COMPLETE,aph(6)-Id=COMPLETE,armA=COMPLETE,blaADC-30=COMPLETE,blaOXA-23=COMPLETE,blaOXA-66=COMPLETE,blaOXA-893=COMPLETE,catB8=COMPLETE,gyrA_S81L=POINT,mph(E)=COMPLETE,msr(E)=COMPLETE,parC_S84L=POINT,sul1=COMPLETE,tet(B)=COMPLETE
GCA_017096405.2	2018BJAB1	China	clinical	SAMN15538705	PRJNA646312	2018	Homo sapiens	abaF=COMPLETE,adeC=COMPLETE,amvA=COMPLETE,ant(3'')-IIa=COMPLETE,aph(3'')-Ib=COMPLETE,aph(3')-Ia=COMPLETE,aph(6)-Id=COMPLETE,armA=COMPLETE,blaADC-73=COMPLETE,blaOXA-23=COMPLETE,blaOXA-66=COMPLETE,blaOXA=PARTIAL,blaTEM-1=COMPLETE,ftsI_A515V=POINT,gyrA_S81L=POINT,mph(E)=COMPLETE,msr(E)=COMPLETE,parC_S84L=POINT,tet(B)=COMPLETE
GCA_017096425.2	2014LNAB1	China	clinical	SAMN15538702	PRJNA646312	2014	Homo sapiens	aac(6')-Ib'=COMPLETE,aadA1=COMPLETE,abaF=COMPLETE,adeC=COMPLETE,amvA=COMPLETE,ant(3'')-IIa=COMPLETE,aph(3'')-Ib=COMPLETE,aph(3')-Ia=COMPLETE,aph(6)-Id=COMPLETE,armA=COMPLETE,blaADC-30=COMPLETE,blaOXA-23=COMPLETE,blaOXA-66=COMPLETE,catB8=COMPLETE,gyrA_S81L=POINT,mph(E)=COMPLETE,msr(E)=COMPLETE,parC_S84L=POINT,sul1=COMPLETE,tet(B)=COMPLETE
GCA_017098185.2	2016BJAB1	China	clinical	SAMN15538699	PRJNA646312	2016	Homo sapiens	abaF=COMPLETE,adeC=COMPLETE,amvA=COMPLETE,ant(3'')-IIa=COMPLETE,aph(3'')-Ib=COMPLETE,aph(6)-Id=COMPLETE,armA=COMPLETE,blaADC-73=COMPLETE,blaOXA-23=COMPLETE,blaOXA-66=COMPLETE,gyrA_S81L=POINT,mph(E)=COMPLETE,msr(E)=COMPLETE,parC_S84L=POINT,tet(B)=COMPLETE
GCA_017098205.2	2014BJAB1	China	clinical	SAMN15538700	PRJNA646312	2014	Homo sapiens	aac(3)-Ia=COMPLETE,aac(6')-Ib'=COMPLETE,aadA1=COMPLETE,abaF=COMPLETE,adeC=COMPLETE,amvA=COMPLETE,ant(3'')-IIa=COMPLETE,aph(3'')-Ib=COMPLETE,aph(3')-Ia=COMPLETE,aph(6)-Id=COMPLETE,armA=COMPLETE,blaADC-30=COMPLETE,blaOXA-23=COMPLETE,blaOXA-66=COMPLETE,blaOXA=PARTIAL,blaTEM-1=COMPLETE,catB8=COMPLETE,gyrA_S81L=POINT,mph(E)=COMPLETE,msr(E)=COMPLETE,parC_S84L=POINT,sul1=COMPLETE,sul2=COMPLETE,tet(B)=CO…
GCA_017098225.2	2018HBAB1	China	clinical	SAMN15538698	PRJNA646312	2018	Homo sapiens	aac(6')-Ib'=COMPLETE,aadA1=COMPLETE,abaF=COMPLETE,adeC=COMPLETE,amvA=COMPLETE,ant(3'')-IIa=COMPLETE,aph(3'')-Ib=COMPLETE,aph(3')-Ia=COMPLETE,aph(6)-Id=COMPLETE,armA=COMPLETE,blaADC-30=COMPLETE,blaOXA-23=COMPLETE,blaOXA-66=COMPLETE,blaTEM-1=COMPLETE,catB8=COMPLETE,gyrA_S81L=POINT,mph(E)=COMPLETE,msr(E)=COMPLETE,parC_S84L=POINT,sul1=COMPLETE,sul2=COMPLETE,tet(B)=COMPLETE
GCA_017098245.2	2018HLJAB2	China	clinical	SAMN15538697	PRJNA646312	2018	Homo sapiens	abaF=COMPLETE,adeC=COMPLETE,amvA=COMPLETE,ant(3'')-IIa=COMPLETE,aph(3'')-Ib=COMPLETE,aph(6)-Id=COMPLETE,armA=COMPLETE,blaADC-73=COMPLETE,blaOXA-23=COMPLETE,blaOXA-66=COMPLETE,blaOXA=PARTIAL,gyrA_S81L=POINT,mph(E)=COMPLETE,msr(E)=COMPLETE,parC_S84L=POINT,tet(B)=COMPLETE
GCA_017098265.1	2018HLJAB1	China	clinical	SAMN15538696	PRJNA646312	2018	Homo sapiens	abaF=COMPLETE,adeC=COMPLETE,amvA=COMPLETE,ant(3'')-IIa=COMPLETE,aph(3'')-Ib=COMPLETE,aph(6)-Id=COMPLETE,armA=COMPLETE,blaADC-73=COMPLETE,blaOXA-23=COMPLETE,blaOXA-66=COMPLETE,gyrA_S81L=POINT,mph(E)=COMPLETE,msr(E)=COMPLETE,parC_S84L=POINT,tet(B)=COMPLETE
GCA_017357845.1	A73	Turkey	clinical	SAMN13831468	PRJNA600804	2017	Homo sapiens		warning: partial
GCA_018454385.1	DD520	China	clinical	SAMN19073634	PRJNA728250	2021	Homo sapiens	aac(3)-Ia=COMPLETE,aac(6')-Ib'=COMPLETE,aadA1=COMPLETE,abaF=COMPLETE,adeC=COMPLETE,amvA=COMPLETE,ant(3'')-IIa=COMPLETE,aph(3'')-Ib=COMPLETE,aph(3')-Ia=COMPLETE,aph(6)-Id=COMPLETE,armA=COMPLETE,blaADC-30=COMPLETE,blaOXA-23=COMPLETE,blaOXA-66=COMPLETE,blaTEM-1=COMPLETE,catB8=COMPLETE,gyrA_S81L=POINT,msr(E)=PARTIAL,parC_S84L=POINT,sul1=COMPLETE,tet(B)=COMPLETE
GCA_018502545.1	A24	Turkey	clinical	SAMN14572873	PRJNA624262	2017	Homo sapiens	abaF=COMPLETE,adeC=COMPLETE,amvA=COMPLETE,ant(3'')-IIa=COMPLETE,aph(3'')-Ib=COMPLETE,aph(6)-Id=COMPLETE,blaADC-73=COMPLETE,blaOXA-23=COMPLETE,blaOXA-66=COMPLETE,blaTEM-1=COMPLETE,ftsI_A515V=POINT,gyrA_S81L=POINT,parC_S84L=POINT,sul2=COMPLETE
GCA_018604365.1	Cl415	Lebanon	clinical	SAMN18202092	PRJNA607827	2017	Homo sapiens	abaF=COMPLETE,adeC=COMPLETE,amvA=COMPLETE,ant(3'')-IIa=COMPLETE,aph(3')-Ia=COMPLETE,blaADC-73=COMPLETE,blaOXA-23=COMPLETE,blaOXA-66=COMPLETE,blaTEM-1=COMPLETE,ftsI_A515V=POINT,gyrA_S81L=POINT,parC_S84L=POINT
GCA_019356075.1	B10	China	clinical	SAMN20295790	PRJNA747802	2018	Homo sapiens	abaF=COMPLETE,adeC=COMPLETE,amvA=COMPLETE,ant(3'')-IIa=COMPLETE,aph(3'')-Ib=COMPLETE,aph(3')-Ia=COMPLETE,aph(6)-Id=COMPLETE,armA=COMPLETE,blaADC-73=COMPLETE,blaOXA-23=COMPLETE,blaOXA-66=COMPLETE,blaOXA=PARTIAL,blaTEM-1=COMPLETE,ftsI_A515V=POINT,gyrA_S81L=POINT,mph(E)=COMPLETE,msr(E)=COMPLETE,parC_S84L=POINT,sul2=COMPLETE,tet(B)=COMPLETE
GCA_019356095.1	K7-3RD	China	clinical	SAMN20295817	PRJNA747803	2019	Homo sapiens	abaF=COMPLETE,adeC=COMPLETE,amvA=COMPLETE,ant(3'')-IIa=COMPLETE,aph(3'')-Ib=COMPLETE,aph(6)-Id=COMPLETE,armA=COMPLETE,blaADC-73=COMPLETE,blaOXA-23=COMPLETE,blaOXA-66=COMPLETE,ftsI_A515V=POINT,gyrA_S81L=POINT,mph(E)=COMPLETE,msr(E)=COMPLETE,parC_S84L=POINT,sul2=COMPLETE,tet(B)=COMPLETE
GCA_019457735.1	CNRAB1	France	clinical	SAMN19988021	PRJNA741866	2012	Homo sapiens	aac(3)-Ia=COMPLETE,aadA1=COMPLETE,abaF=COMPLETE,adeC=COMPLETE,amvA=COMPLETE,ant(3'')-IIa=COMPLETE,aph(3'')-Ib=COMPLETE,aph(3')-Ia=COMPLETE,aph(6)-Id=COMPLETE,blaADC-30=COMPLETE,blaOXA-23=COMPLETE,blaOXA-66=COMPLETE,blaTEM-1=COMPLETE,gyrA_S81L=POINT,parC_S84L=POINT,sul1=COMPLETE,tet(B)=COMPLETE
GCA_019903215.1	B9	France	environmental/other	SAMN15646561	PRJNA607827			abaF=COMPLETE,adeC=COMPLETE,amvA=COMPLETE,ant(3'')-IIa=COMPLETE,aph(3'')-Ib=COMPLETE,aph(6)-Id=COMPLETE,blaADC-30=COMPLETE,blaOXA-23=COMPLETE,blaOXA-66=COMPLETE,blaTEM-1=COMPLETE,gyrA_S81L=POINT,parC_S84L=POINT,sul2=COMPLETE,tet(B)=COMPLETE
GCA_020520325.1	HKU3	Hong Kong	clinical	SAMN22202742	PRJNA770061	2020	Homo sapiens	abaF=COMPLETE,adeC=COMPLETE,amvA=COMPLETE,ant(3'')-IIa=COMPLETE,aph(3'')-Ib=COMPLETE,aph(6)-Id=COMPLETE,armA=COMPLETE,blaADC-73=COMPLETE,blaOXA-23=COMPLETE,blaOXA-66=COMPLETE,ftsI_A515V=POINT,gyrA_S81L=POINT,mph(E)=COMPLETE,msr(E)=COMPLETE,parC_S84L=POINT,tet(B)=COMPLETE
GCA_020520345.1	HKU4	Hong Kong	clinical	SAMN22202743	PRJNA770061	2020	Homo sapiens	abaF=COMPLETE,adeC=COMPLETE,amvA=COMPLETE,ant(3'')-IIa=COMPLETE,aph(3'')-Ib=COMPLETE,aph(6)-Id=COMPLETE,armA=COMPLETE,blaADC-73=COMPLETE,blaOXA-23=COMPLETE,blaOXA-66=COMPLETE,ftsI_A515V=POINT,gyrA_S81L=POINT,mph(E)=COMPLETE,msr(E)=COMPLETE,parC_S84L=POINT,tet(B)=COMPLETE
GCA_020520365.1	HKU5	Hong Kong	clinical	SAMN22202744	PRJNA770061	2020	Homo sapiens	abaF=COMPLETE,adeC=COMPLETE,amvA=COMPLETE,ant(3'')-IIa=COMPLETE,aph(3'')-Ib=COMPLETE,aph(6)-Id=COMPLETE,armA=COMPLETE,blaADC-73=COMPLETE,blaOXA-23=COMPLETE,blaOXA-66=COMPLETE,ftsI_A515V=POINT,gyrA_S81L=POINT,mph(E)=COMPLETE,msr(E)=COMPLETE,parC_S84L=POINT,tet(B)=COMPLETE
GCA_020520385.1	HKU6	Hong Kong	clinical	SAMN22202745	PRJNA770061	2020	Homo sapiens	abaF=COMPLETE,adeC=COMPLETE,amvA=COMPLETE,ant(3'')-IIa=COMPLETE,aph(3'')-Ib=COMPLETE,aph(6)-Id=COMPLETE,armA=COMPLETE,blaADC-73=COMPLETE,blaOXA-23=COMPLETE,blaOXA-66=COMPLETE,ftsI_A515V=POINT,gyrA_S81L=POINT,mph(E)=COMPLETE,msr(E)=COMPLETE,parC_S84L=POINT,tet(B)=COMPLETE
GCA_020520405.1	HKU7	Hong Kong	clinical	SAMN22202746	PRJNA770061	2020	Homo sapiens	abaF=COMPLETE,adeC=COMPLETE,amvA=COMPLETE,ant(3'')-IIa=COMPLETE,aph(3'')-Ib=COMPLETE,aph(6)-Id=COMPLETE,armA=COMPLETE,blaADC-73=COMPLETE,blaOXA-23=COMPLETE,blaOXA-66=COMPLETE,ftsI_A515V=POINT,gyrA_S81L=POINT,mph(E)=COMPLETE,msr(E)=COMPLETE,parC_S84L=POINT,tet(B)=COMPLETE
GCA_020906565.1	ACI713	Germany	clinical	SAMN23041240	PRJNA779589	2018	Homo sapiens	aac(3)-Ia=COMPLETE,aadA1=COMPLETE,abaF=COMPLETE,adeC=COMPLETE,amvA=COMPLETE,ant(3'')-IIa=COMPLETE,blaADC-30=COMPLETE,blaOXA-201=COMPLETE,blaOXA-58=COMPLETE,gyrA_S81L=POINT,parC_S84L=POINT,sul1=COMPLETE,sul2=COMPLETE
GCA_021387855.2	R6-1	China	clinical	SAMN19523479	PRJNA734772	2018	Homo sapiens	aac(3)-Ia=PARTIAL,aac(6')-Ib'=COMPLETE,aadA1=MISTRANSLATION,abaF=COMPLETE,adeC=COMPLETE,amvA=COMPLETE,ant(3'')-IIa=COMPLETE,aph(3')-Ia=PARTIAL,armA=COMPLETE,blaADC-30=COMPLETE,blaOXA-23=COMPLETE,blaOXA-66=COMPLETE,blaTEM-1=COMPLETE,catB8=PARTIAL,gyrA_S81L=POINT,mph(E)=COMPLETE,msr(E)=COMPLETE,parC_S84L=POINT,sul1=COMPLETE,sul1=PARTIAL
GCA_021387885.2	R4-1	China	clinical	SAMN19523478	PRJNA734772	2018	Homo sapiens	aac(3)-Ia=PARTIAL,aac(6')-Ib'=COMPLETE,aadA1=COMPLETE,aadA1=MISTRANSLATION,abaF=COMPLETE,adeC=COMPLETE,amvA=COMPLETE,ant(3'')-IIa=COMPLETE,aph(3')-Ia=COMPLETE,armA=COMPLETE,blaADC-30=COMPLETE,blaOXA-23=COMPLETE,blaOXA-66=COMPLETE,blaTEM-1=COMPLETE,catB8=PARTIAL,gyrA_S81L=POINT,mph(E)=COMPLETE,msr(E)=COMPLETE,parC_S84L=POINT,sul1=MISTRANSLATION
GCA_021398135.1	AB1343	China	clinical	SAMN24425237	PRJNA792449	2021	Homo sapiens	aac(6')-Ib'=COMPLETE,aadA1=COMPLETE,adeC=COMPLETE,amvA=COMPLETE,ant(3'')-IIa=COMPLETE,aph(3'')-Ib=COMPLETE,aph(3')-Ia=COMPLETE,aph(6)-Id=COMPLETE,armA=COMPLETE,blaADC-30=COMPLETE,blaOXA-23=COMPLETE,blaOXA-66=COMPLETE,blaTEM-1=COMPLETE,catB8=COMPLETE,gyrA_S81L=POINT,mph(E)=COMPLETE,msr(E)=COMPLETE,parC_S84L=POINT,sul1=COMPLETE,tet(B)=COMPLETE
GCA_021559695.1	AB79	China	clinical	SAMN15097904	PRJNA637186	2018	Homo sapiens	aac(6')-Ib'=COMPLETE,aadA1=COMPLETE,abaF=COMPLETE,amvA=COMPLETE,ant(3'')-IIa=COMPLETE,aph(3'')-Ib=COMPLETE,aph(3')-Ia=COMPLETE,aph(6)-Id=COMPLETE,armA=COMPLETE,blaADC-30=COMPLETE,blaOXA-23=COMPLETE,blaOXA-66=COMPLETE,blaTEM-1=COMPLETE,catB8=COMPLETE,gyrA_S81L=POINT,mph(E)=COMPLETE,msr(E)=COMPLETE,parC_S84L=POINT,sul1=COMPLETE,sul2=COMPLETE,tet(B)=COMPLETE
GCA_021725415.1	BM2333	China	clinical	SAMN25185246	PRJNA799658	2018	Homo sapiens	aac(3)-Ia=COMPLETE,aadA1=COMPLETE,abaF=COMPLETE,adeC=COMPLETE,amvA=COMPLETE,ant(3'')-IIa=COMPLETE,aph(3'')-Ib=COMPLETE,aph(3')-Ia=COMPLETE,aph(6)-Id=COMPLETE,blaADC-30=COMPLETE,blaOXA-23=COMPLETE,blaOXA-66=COMPLETE,blaTEM-1=COMPLETE,gyrA_S81L=POINT,parC_S84L=POINT,sul1=COMPLETE,tet(B)=COMPLETE
GCA_021764725.1	NCCP 16007	South Korea	clinical	SAMN25236223	PRJNA800215	2011	Homo sapiens	aac(6')-Ib'=COMPLETE,aadA1=COMPLETE,abaF=COMPLETE,adeC=COMPLETE,amvA=COMPLETE,ant(3'')-IIa=COMPLETE,aph(3'')-Ib=COMPLETE,aph(6)-Id=COMPLETE,armA=COMPLETE,blaADC-30=COMPLETE,blaOXA-23=COMPLETE,blaOXA-66=COMPLETE,blaTEM-1=COMPLETE,catB8=COMPLETE,gyrA_S81L=POINT,mph(E)=COMPLETE,msr(E)=COMPLETE,parC_S84L=POINT,sul1=COMPLETE,tet(B)=COMPLETE
GCA_022429585.1	AB2877	China	clinical	SAMN26082895	PRJNA808263	2021	Homo sapiens	abaF=COMPLETE,adeC=COMPLETE,amvA=COMPLETE,ant(3'')-IIa=COMPLETE,aph(3'')-Ib=COMPLETE,aph(3')-Ia=COMPLETE,aph(6)-Id=COMPLETE,armA=COMPLETE,blaADC-73=COMPLETE,blaOXA-23=COMPLETE,blaOXA-66=COMPLETE,blaTEM-1=COMPLETE,ftsI_A515V=POINT,gyrA_S81L=POINT,mph(E)=COMPLETE,msr(E)=COMPLETE,parC_S84L=POINT,sul2=COMPLETE,tet(B)=COMPLETE
GCA_022459055.1	AB180-VUB	Belgium	clinical	SAMN25131651	PRJNA798866		Homo sapiens	abaF=COMPLETE,adeC=COMPLETE,amvA=COMPLETE,ant(3'')-IIa=COMPLETE,aph(3'')-Ib=COMPLETE,aph(3')-Ia=COMPLETE,aph(6)-Id=COMPLETE,armA=COMPLETE,blaADC-73=COMPLETE,blaOXA-23=COMPLETE,blaOXA-66=COMPLETE,blaTEM-1=COMPLETE,ftsI_A515V=POINT,gyrA_S81L=POINT,mph(E)=COMPLETE,msr(E)=COMPLETE,parC_S84L=POINT,tet(B)=COMPLETE
GCA_022459135.1	AB175-VUB	Belgium	clinical	SAMN25131647	PRJNA798866		Homo sapiens	abaF=COMPLETE,adeC=COMPLETE,amvA=COMPLETE,ant(3'')-IIa=COMPLETE,aph(3'')-Ib=COMPLETE,aph(6)-Id=COMPLETE,blaADC-30=COMPLETE,blaOXA-23=COMPLETE,blaOXA-66=COMPLETE,blaTEM-1=COMPLETE,gyrA_S81L=POINT,parC_S84L=POINT,sul2=COMPLETE,tet(B)=COMPLETE
GCA_022459155.1	AB173-VUB	Belgium	clinical	SAMN25131646	PRJNA798866		Homo sapiens	abaF=COMPLETE,adeC=COMPLETE,amvA=COMPLETE,ant(3'')-IIa=COMPLETE,aph(3'')-Ib=COMPLETE,aph(6)-Id=COMPLETE,armA=COMPLETE,blaADC-73=COMPLETE,blaOXA-23=COMPLETE,blaOXA-66=COMPLETE,catA1=COMPLETE,ftsI_A515V=POINT,gyrA_S81L=POINT,mph(E)=COMPLETE,msr(E)=COMPLETE,parC_S84L=POINT,sul1=COMPLETE,tet(B)=COMPLETE
GCA_022459175.1	AB172-VUB	Belgium	clinical	SAMN25131645	PRJNA798866		Homo sapiens	aac(3)-Ia=COMPLETE,aadA1=COMPLETE,abaF=COMPLETE,adeC=COMPLETE,amvA=COMPLETE,ant(3'')-IIa=COMPLETE,aph(3'')-Ib=COMPLETE,aph(3')-Ia=COMPLETE,aph(6)-Id=COMPLETE,blaADC-30=COMPLETE,blaOXA-23=COMPLETE,blaOXA-66=COMPLETE,gyrA_S81L=POINT,parC_S84L=POINT,sul1=COMPLETE,tet(B)=COMPLETE
GCA_022459295.1	AB171-VUB	Belgium	clinical	SAMN25131644	PRJNA798866		Homo sapiens	aac(3)-Ia=COMPLETE,aadA1=COMPLETE,abaF=COMPLETE,adeC=COMPLETE,amvA=COMPLETE,ant(3'')-IIa=COMPLETE,aph(3'')-Ib=COMPLETE,aph(3')-Ia=COMPLETE,aph(6)-Id=COMPLETE,blaADC-30=COMPLETE,blaOXA-23=COMPLETE,blaOXA-66=COMPLETE,gyrA_S81L=POINT,parC_S84L=POINT,sul1=COMPLETE,tet(B)=COMPLETE
GCA_022459595.1	AB167-VUB	Belgium	clinical	SAMN25131642	PRJNA798866		Homo sapiens	abaF=COMPLETE,adeC=COMPLETE,amvA=COMPLETE,ant(3'')-IIa=COMPLETE,aph(3'')-Ib=COMPLETE,aph(3')-Ia=COMPLETE,aph(6)-Id=COMPLETE,armA=COMPLETE,blaADC-73=COMPLETE,blaOXA-23=COMPLETE,blaOXA-66=COMPLETE,blaTEM-1=COMPLETE,ftsI_A515V=POINT,gyrA_S81L=POINT,mph(E)=COMPLETE,msr(E)=COMPLETE,parC_S84L=POINT,sul2=COMPLETE,tet(B)=COMPLETE
GCA_022459875.1	AB39-VUB	Belgium	clinical	SAMN25131640	PRJNA798866		Homo sapiens	aac(3)-Ia=COMPLETE,abaF=PARTIAL,adeC=COMPLETE,amvA=COMPLETE,ant(3'')-IIa=COMPLETE,aph(3'')-Ib=COMPLETE,aph(3')-VIb=COMPLETE,aph(6)-Id=COMPLETE,blaADC-25=COMPLETE,blaOXA-23=COMPLETE,blaOXA-66=COMPLETE,blaPER-1=COMPLETE,gyrA_S81L=POINT,parC_S84L=POINT,sul2=COMPLETE
GCA_022460015.1	AB36-VUB	Belgium	clinical	SAMN25131639	PRJNA798866		Homo sapiens	aac(3)-Ia=COMPLETE,aadA1=COMPLETE,abaF=COMPLETE,adeC=COMPLETE,amvA=COMPLETE,ant(3'')-IIa=COMPLETE,aph(3'')-Ib=COMPLETE,aph(3')-Ia=COMPLETE,aph(6)-Id=COMPLETE,blaADC-30=COMPLETE,blaOXA-23=COMPLETE,blaOXA-66=COMPLETE,blaTEM-1=COMPLETE,gyrA_S81L=POINT,parC_S84L=POINT,sul1=COMPLETE,sul2=COMPLETE,tet(B)=COMPLETE
GCA_022460575.1	AB16-VUB	Belgium	clinical	SAMN25131635	PRJNA798866		Homo sapiens	aac(6')-Ib'=COMPLETE,aadA1=COMPLETE,abaF=COMPLETE,adeC=COMPLETE,amvA=COMPLETE,ant(3'')-IIa=COMPLETE,aph(3'')-Ib=COMPLETE,aph(3')-Ia=COMPLETE,aph(6)-Id=COMPLETE,armA=COMPLETE,blaADC-30=COMPLETE,blaOXA-23=COMPLETE,blaOXA-66=COMPLETE,catB8=COMPLETE,gyrA_S81L=POINT,mph(E)=COMPLETE,msr(E)=COMPLETE,parC_S84L=POINT,sul1=COMPLETE,tet(B)=COMPLETE
GCA_022461025.2	AB3-VUB	Belgium	clinical	SAMN25131632	PRJNA798866	2017	Homo sapiens	aac(3)-Ia=COMPLETE,aacA16=COMPLETE,aadA1=COMPLETE,abaF=COMPLETE,adeC=COMPLETE,amvA=COMPLETE,ant(3'')-IIa=COMPLETE,aph(3'')-Ib=COMPLETE,aph(6)-Id=COMPLETE,blaADC-56=COMPLETE,blaOXA-58=COMPLETE,blaOXA-66=COMPLETE,blaTEM-1=COMPLETE,gyrA_S81L=POINT,parC_S84L=POINT,sul1=COMPLETE,tet(B)=COMPLETE
GCA_022467255.1	AB233-VUB	Belgium	clinical	SAMN25131674	PRJNA798866		Homo sapiens	abaF=COMPLETE,adeC=COMPLETE,amvA=COMPLETE,ant(3'')-IIa=COMPLETE,aph(3'')-Ib=COMPLETE,aph(3')-Ia=PARTIAL,aph(6)-Id=COMPLETE,blaADC-73=COMPLETE,blaOXA-23=COMPLETE,blaOXA-66=COMPLETE,blaTEM-1=COMPLETE,ftsI_A515V=POINT,gyrA_S81L=POINT,parC_S84L=POINT,tet(B)=COMPLETE
GCA_022467805.1	AB224-VUB	Belgium	clinical	SAMN25131668	PRJNA798866		Homo sapiens	abaF=COMPLETE,adeC=COMPLETE,amvA=COMPLETE,ant(3'')-IIa=COMPLETE,aph(3'')-Ib=COMPLETE,aph(3')-Ia=COMPLETE,aph(6)-Id=COMPLETE,armA=COMPLETE,blaADC-73=COMPLETE,blaOXA-23=COMPLETE,blaOXA-66=COMPLETE,blaOXA=COMPLETE,blaTEM-1=COMPLETE,ftsI_A515V=POINT,gyrA_S81L=POINT,mph(E)=COMPLETE,msr(E)=COMPLETE,parC_S84L=POINT,tet(B)=COMPLETE
GCA_022467905.1	AB222-VUB	Belgium	clinical	SAMN25131667	PRJNA798866		Homo sapiens	aadA2=COMPLETE,abaF=COMPLETE,adeC=COMPLETE,amvA=COMPLETE,ant(2'')-Ia=COMPLETE,ant(3'')-IIa=PARTIAL,aph(3')-VIa=COMPLETE,blaADC-33=COMPLETE,blaOXA-23=COMPLETE,blaOXA-82=COMPLETE,gyrA_S81L=POINT,parC_S84L=POINT,sul1=COMPLETE
GCA_022467975.1	AB220-VUB	Belgium	clinical	SAMN25131666	PRJNA798866		Homo sapiens	aac(3)-Ia=COMPLETE,aadA1=COMPLETE,abaF=COMPLETE,adeC=COMPLETE,amvA=COMPLETE,ant(3'')-IIa=COMPLETE,aph(3'')-Ib=COMPLETE,aph(3')-Ia=COMPLETE,aph(6)-Id=COMPLETE,blaADC=COMPLETE,blaOXA-23=COMPLETE,blaOXA-66=COMPLETE,blaOXA=MISTRANSLATION,gyrA_S81L=POINT,parC_S84L=POINT,sul1=COMPLETE,sul2=COMPLETE,tet(B)=COMPLETE
GCA_022468075.1	AB219-VUB	Belgium	clinical	SAMN25131665	PRJNA798866		Homo sapiens	aac(6')-Ib'=COMPLETE,aadA1=COMPLETE,abaF=COMPLETE,adeC=COMPLETE,amvA=COMPLETE,ant(3'')-IIa=COMPLETE,aph(3'')-Ib=COMPLETE,aph(3')-Ia=COMPLETE,aph(6)-Id=COMPLETE,armA=COMPLETE,blaADC-30=COMPLETE,blaOXA-23=COMPLETE,blaOXA-66=COMPLETE,catB8=COMPLETE,gyrA_S81L=POINT,mph(E)=COMPLETE,msr(E)=COMPLETE,parC_S84L=POINT,sul1=COMPLETE,sul2=COMPLETE,tet(B)=COMPLETE
GCA_022468195.1	AB217-VUB	Belgium	clinical	SAMN25131664	PRJNA798866		Homo sapiens	abaF=COMPLETE,adeC=COMPLETE,amvA=COMPLETE,ant(3'')-IIa=COMPLETE,aph(3'')-Ib=COMPLETE,aph(3')-Ia=COMPLETE,aph(6)-Id=COMPLETE,blaADC-73=COMPLETE,blaOXA-23=COMPLETE,blaOXA-66=COMPLETE,blaOXA=COMPLETE,blaTEM-1=COMPLETE,ftsI_A515V=POINT,gyrA_S81L=POINT,parC_S84L=POINT,sul2=COMPLETE,tet(B)=COMPLETE
GCA_022468295.1	AB216-VUB	Belgium	clinical	SAMN25131663	PRJNA798866		Homo sapiens	aac(6')-Ib'=COMPLETE,aadA1=COMPLETE,abaF=COMPLETE,adeC=COMPLETE,amvA=COMPLETE,ant(3'')-IIa=COMPLETE,aph(3'')-Ib=COMPLETE,aph(3')-Ia=COMPLETE,aph(6)-Id=COMPLETE,armA=COMPLETE,blaADC-30=COMPLETE,blaOXA-23=COMPLETE,blaOXA-66=COMPLETE,catB8=COMPLETE,gyrA_S81L=POINT,mph(E)=COMPLETE,msr(E)=COMPLETE,parC_S84L=POINT,sul1=COMPLETE,tet(B)=COMPLETE
GCA_022468355.1	AB214-VUB	Belgium	clinical	SAMN25131662	PRJNA798866		Homo sapiens	abaF=COMPLETE,adeC=COMPLETE,amvA=COMPLETE,ant(3'')-IIa=COMPLETE,aph(3'')-Ib=COMPLETE,aph(3')-Ia=COMPLETE,aph(6)-Id=COMPLETE,armA=COMPLETE,blaADC-73=COMPLETE,blaOXA-23=COMPLETE,blaOXA-66=COMPLETE,blaTEM-1=COMPLETE,ftsI_A515V=POINT,gyrA_S81L=POINT,mph(E)=COMPLETE,msr(E)=COMPLETE,parC_S84L=POINT,tet(B)=COMPLETE
GCA_022468455.1	AB213-VUB	Belgium	clinical	SAMN25131661	PRJNA798866		Homo sapiens	abaF=COMPLETE,adeC=COMPLETE,amvA=COMPLETE,ant(3'')-IIa=COMPLETE,aph(3'')-Ib=COMPLETE,aph(3')-Ia=COMPLETE,aph(6)-Id=COMPLETE,blaADC-73=COMPLETE,blaOXA-23=COMPLETE,blaOXA-66=COMPLETE,blaTEM-1=COMPLETE,ftsI_A515V=POINT,gyrA_S81L=POINT,mph(E)=COMPLETE,msr(E)=COMPLETE,parC_S84L=POINT,pmrC_R125P=POINT,tet(B)=COMPLETE
GCA_022468565.1	AB212-VUB	Belgium	clinical	SAMN25131660	PRJNA798866		Homo sapiens	aac(3)-Ia=COMPLETE,aadA1=COMPLETE,abaF=COMPLETE,adeC=COMPLETE,amvA=COMPLETE,ant(3'')-IIa=COMPLETE,aph(3'')-Ib=COMPLETE,aph(3')-Ia=COMPLETE,aph(6)-Id=COMPLETE,blaADC-30=COMPLETE,blaOXA-58=COMPLETE,blaOXA-66=COMPLETE,gyrA_S81L=POINT,parC_S84L=POINT,sul1=COMPLETE,sul2=COMPLETE,tet(B)=COMPLETE
GCA_022468645.2	AB194-VUB	Belgium	clinical	SAMN25131659	PRJNA798866	2017	Homo sapiens	aacA16=COMPLETE,aadA1=PARTIAL,abaF=COMPLETE,adeC=COMPLETE,amvA=COMPLETE,ant(3'')-IIa=COMPLETE,aph(3'')-Ib=COMPLETE,aph(6)-Id=COMPLETE,blaADC-30=COMPLETE,blaOXA-66=COMPLETE,blaOXA-72=COMPLETE,gyrA_S81L=POINT,parC_S84L=POINT,sul1=COMPLETE,sul2=COMPLETE,tet(B)=COMPLETE
GCA_022468755.1	AB193-VUB	Belgium	clinical	SAMN25131658	PRJNA798866		Homo sapiens	abaF=COMPLETE,adeC=COMPLETE,amvA=COMPLETE,ant(3'')-IIa=COMPLETE,aph(3'')-Ib=COMPLETE,aph(3')-Ia=COMPLETE,aph(6)-Id=COMPLETE,armA=COMPLETE,blaADC-73=COMPLETE,blaOXA-23=COMPLETE,blaOXA-66=COMPLETE,blaTEM-1=COMPLETE,ftsI_A515V=POINT,gyrA_S81L=POINT,parC_S84L=POINT,pmrC_R125P=POINT,tet(B)=COMPLETE
GCA_022468795.1	AB189-VUB	Belgium	clinical	SAMN25131657	PRJNA798866		Homo sapiens	aac(3)-Ia=COMPLETE,aadA1=COMPLETE,aadA2=COMPLETE,abaF=COMPLETE,adeC=COMPLETE,amvA=COMPLETE,ant(2'')-Ia=COMPLETE,ant(3'')-IIa=PARTIAL,blaADC-33=COMPLETE,blaOXA-23=COMPLETE,blaOXA-82=COMPLETE,gyrA_S81L=POINT,parC_S84L=POINT,sul1=COMPLETE
GCA_022469075.1	AB183-VUB	Belgium	clinical	SAMN25131653	PRJNA798866		Homo sapiens	abaF=COMPLETE,adeC=COMPLETE,amvA=COMPLETE,ant(3'')-IIa=COMPLETE,aph(3'')-Ib=COMPLETE,aph(3')-Ia=COMPLETE,aph(6)-Id=COMPLETE,armA=COMPLETE,armA=PARTIAL,blaADC-73=COMPLETE,blaOXA-23=COMPLETE,blaOXA-66=COMPLETE,blaTEM-1=COMPLETE,ftsI_A515V=POINT,gyrA_S81L=POINT,mph(E)=COMPLETE,msr(E)=COMPLETE,parC_S84L=POINT,tet(B)=COMPLETE
GCA_022548575.1	AB181-VUB	Belgium	clinical	SAMN25131652	PRJNA798866		Homo sapiens	aac(6')-Ib'=COMPLETE,aadA1=COMPLETE,abaF=COMPLETE,adeC=COMPLETE,amvA=COMPLETE,ant(3'')-IIa=COMPLETE,aph(3'')-Ib=COMPLETE,aph(3')-Ia=COMPLETE,aph(6)-Id=COMPLETE,armA=COMPLETE,arr-2=COMPLETE,blaADC-30=COMPLETE,blaOXA-23=COMPLETE,blaOXA-66=COMPLETE,blaOXA=COMPLETE,blaPER-7=COMPLETE,catB8=COMPLETE,cmlA5=COMPLETE,gyrA_S81L=POINT,mph(E)=COMPLETE,msr(E)=COMPLETE,parC_S84L=POINT,sul1=COMPLETE,sul2=COMPLE…
GCA_022759565.1	NY5301	China	clinical	SAMN26814682	PRJNA818046	2018	Homo sapiens	aac(6')-Ib'=COMPLETE,aadA1=COMPLETE,adeC=COMPLETE,amvA=COMPLETE,ant(3'')-IIa=COMPLETE,aph(3'')-Ib=COMPLETE,aph(3')-Ia=COMPLETE,aph(6)-Id=COMPLETE,armA=COMPLETE,blaADC-30=COMPLETE,blaOXA-23=COMPLETE,blaOXA-66=COMPLETE,blaTEM-1=COMPLETE,catB8=COMPLETE,gyrA_S81L=POINT,mph(E)=COMPLETE,msr(E)=COMPLETE,parC_S84L=POINT,sul1=COMPLETE,tet(B)=COMPLETE
GCA_022916555.2	2022CK-00185	USA	clinical	SAMN27182072	PRJNA812595	2022	Homo sapiens	abaF=COMPLETE,adeC=COMPLETE,amvA=COMPLETE,ant(3'')-IIa=COMPLETE,aph(3'')-Ib=COMPLETE,aph(3')-Ia=COMPLETE,aph(6)-Id=COMPLETE,armA=COMPLETE,blaADC-73=COMPLETE,blaOXA-23=COMPLETE,blaOXA-66=COMPLETE,blaTEM-1=COMPLETE,ftsI_A515V=POINT,gyrA_S81L=POINT,mph(E)=COMPLETE,msr(E)=COMPLETE,parC_S84L=POINT,tet(B)=COMPLETE
GCA_022921035.1	AB4451	China	clinical	SAMN27303889	PRJNA823506	2022	Homo sapiens	aac(6')-Ib'=COMPLETE,aadA1=COMPLETE,adeC=COMPLETE,amvA=COMPLETE,ant(3'')-IIa=COMPLETE,aph(3'')-Ib=COMPLETE,aph(3')-Ia=COMPLETE,aph(6)-Id=COMPLETE,armA=COMPLETE,blaADC-30=COMPLETE,blaOXA-23=COMPLETE,blaOXA-66=COMPLETE,blaTEM-1=COMPLETE,catB8=COMPLETE,gyrA_S81L=POINT,mph(E)=COMPLETE,msr(E)=COMPLETE,parC_S84L=POINT,sul1=COMPLETE,tet(B)=COMPLETE
GCA_023221535.1	F46	Australia	clinical	SAMN27770840	PRJNA812061	1999	Homo sapiens	aac(3)-Ia=COMPLETE,aacA16=COMPLETE,aadA1=PARTIAL,abaF=COMPLETE,adeC=COMPLETE,amvA=COMPLETE,ant(3'')-IIa=COMPLETE,aph(3'')-Ib=COMPLETE,aph(3')-Ia=COMPLETE,aph(6)-Id=COMPLETE,blaADC-25=COMPLETE,blaOXA-66=COMPLETE,blaTEM-1=COMPLETE,gyrA_S81L=POINT,parC_S84L=POINT,sul1=COMPLETE,sul2=COMPLETE,tet(B)=COMPLETE
GCA_023273785.1	XH1820	China	clinical	SAMN27925156	PRJNA314151	2015	Homo sapiens	abaF=COMPLETE,adeC=COMPLETE,amvA=COMPLETE,ant(3'')-IIa=COMPLETE,aph(3'')-Ib=COMPLETE,aph(6)-Id=COMPLETE,armA=COMPLETE,blaADC-25=COMPLETE,blaOXA-23=COMPLETE,blaOXA-66=COMPLETE,blaOXA=COMPLETE,blaPER-1=COMPLETE,blaPER=COMPLETE,gyrA_S81L=POINT,mph(E)=COMPLETE,msr(E)=COMPLETE,sul1=COMPLETE,tet(B)=COMPLETE
GCA_023360975.1	6080	China	clinical	SAMN24114688	PRJNA789460	2018	Homo sapiens	aac(6')-Ib'=COMPLETE,aadA1=COMPLETE,abaF=COMPLETE,adeC=COMPLETE,amvA=COMPLETE,ant(3'')-IIa=COMPLETE,aph(3')-Ia=COMPLETE,armA=COMPLETE,blaADC-30=COMPLETE,blaOXA-23=COMPLETE,blaOXA-66=COMPLETE,blaOXA=COMPLETE,catB8=COMPLETE,gyrA_S81L=POINT,parC_S84L=POINT,sul1=COMPLETE,sul2=COMPLETE
GCA_023360995.1	5955	China	clinical	SAMN24114687	PRJNA789460	2018	Homo sapiens	aac(6')-Ib'=COMPLETE,aadA1=COMPLETE,abaF=COMPLETE,adeC=COMPLETE,amvA=COMPLETE,ant(3'')-IIa=COMPLETE,aph(3'')-Ib=COMPLETE,aph(3')-Ia=COMPLETE,aph(6)-Id=COMPLETE,armA=COMPLETE,blaADC-30=COMPLETE,blaOXA-66=COMPLETE,blaTEM-1=COMPLETE,blaTEM=PARTIAL,catB8=COMPLETE,gyrA_S81L=POINT,mph(E)=COMPLETE,msr(E)=COMPLETE,parC_S84L=POINT,sul1=COMPLETE,tet(B)=COMPLETE
GCA_023361015.1	5847	China	clinical	SAMN24114686	PRJNA789460	2016	Homo sapiens	aac(3)-Ia=COMPLETE,aadA1=PARTIAL,abaF=COMPLETE,adeC=COMPLETE,amvA=COMPLETE,ant(3'')-IIa=COMPLETE,aph(3'')-Ib=COMPLETE,aph(3')-Ia=COMPLETE,aph(6)-Id=COMPLETE,blaADC-30=COMPLETE,blaOXA-234=COMPLETE,blaTEM-1=COMPLETE,gyrA_S81L=POINT,msr(E)=PARTIAL,parC_S84L=POINT,sul1=COMPLETE,tet(B)=COMPLETE
GCA_023361035.1	5846	China	clinical	SAMN24114685	PRJNA789460	2018	Homo sapiens	aac(3)-Ia=COMPLETE,aadA1=COMPLETE,abaF=COMPLETE,adeC=COMPLETE,amvA=COMPLETE,ant(3'')-IIa=COMPLETE,aph(3'')-Ib=COMPLETE,aph(3')-Ia=COMPLETE,aph(6)-Id=COMPLETE,blaADC-30=COMPLETE,blaOXA-23=COMPLETE,blaOXA-66=COMPLETE,blaTEM-1=COMPLETE,gyrA_S81L=POINT,parC_S84L=POINT,sul1=COMPLETE,tet(B)=MISTRANSLATION
GCA_023361055.1	5840	China	clinical	SAMN24114684	PRJNA789460	2018	Homo sapiens	aac(6')-Ib'=COMPLETE,aadA1=COMPLETE,abaF=COMPLETE,adeC=COMPLETE,amvA=COMPLETE,ant(3'')-IIa=COMPLETE,aph(3'')-Ib=COMPLETE,aph(3')-Ia=COMPLETE,aph(6)-Id=COMPLETE,armA=COMPLETE,blaADC-30=COMPLETE,blaOXA-23=COMPLETE,blaOXA-66=COMPLETE,blaOXA=PARTIAL,blaTEM-1=COMPLETE,catB8=COMPLETE,gyrA_S81L=POINT,mph(E)=COMPLETE,msr(E)=COMPLETE,parC_S84L=POINT,sul1=COMPLETE,tet(B)=COMPLETE
GCA_023361075.1	5839	China	clinical	SAMN24114683	PRJNA789460	2018	Homo sapiens	aadA1=COMPLETE,abaF=COMPLETE,adeC=COMPLETE,amvA=COMPLETE,ant(3'')-IIa=COMPLETE,aph(3'')-Ib=COMPLETE,aph(3')-Ia=COMPLETE,aph(6)-Id=COMPLETE,armA=COMPLETE,blaADC-30=COMPLETE,blaOXA-23=COMPLETE,blaOXA-66=COMPLETE,blaTEM-1=COMPLETE,catB8=COMPLETE,gyrA_S81L=POINT,mph(E)=COMPLETE,msr(E)=COMPLETE,parC_S84L=POINT,sul1=COMPLETE,sul2=COMPLETE,tet(B)=COMPLETE
GCA_023361095.1	5773	China	clinical	SAMN24114679	PRJNA789460	2012	Homo sapiens	aac(3)-Ia=COMPLETE,aac(6')-Ib'=COMPLETE,aadA1=COMPLETE,abaF=COMPLETE,adeC=COMPLETE,amvA=COMPLETE,ant(3'')-IIa=COMPLETE,aph(3'')-Ib=COMPLETE,aph(3')-Ia=COMPLETE,aph(6)-Id=COMPLETE,armA=COMPLETE,blaADC-30=COMPLETE,blaOXA-23=COMPLETE,blaOXA-82=COMPLETE,blaTEM-1=COMPLETE,blaTEM=PARTIAL,catB8=COMPLETE,gyrA_S81L=POINT,mph(E)=COMPLETE,msr(E)=COMPLETE,parC_S84L=POINT,sul1=COMPLETE,sul1=PARTIAL,sul2=COMPL…
GCA_023361115.1	5779	China	clinical	SAMN24114680	PRJNA789460	2018	Homo sapiens	abaF=COMPLETE,adeC=COMPLETE,amvA=COMPLETE,ant(3'')-IIa=COMPLETE,aph(3'')-Ib=COMPLETE,aph(3')-Ia=COMPLETE,aph(6)-Id=COMPLETE,armA=COMPLETE,blaADC-73=COMPLETE,blaOXA-23=COMPLETE,blaOXA-66=COMPLETE,blaOXA=PARTIAL,blaTEM-1=COMPLETE,ftsI_A515V=POINT,gyrA_S81L=POINT,mph(E)=COMPLETE,msr(E)=COMPLETE,parC_S84L=POINT,sul2=COMPLETE,tet(B)=COMPLETE
GCA_023361135.1	5771	China	clinical	SAMN24114678	PRJNA789460	2012	Homo sapiens	aac(6')-Ib'=COMPLETE,aadA1=COMPLETE,abaF=COMPLETE,adeC=COMPLETE,amvA=COMPLETE,ant(3'')-IIa=COMPLETE,aph(3'')-Ib=COMPLETE,aph(3')-Ia=COMPLETE,aph(3')-Ia=PARTIAL,aph(6)-Id=COMPLETE,armA=COMPLETE,blaADC-30=COMPLETE,blaOXA-23=COMPLETE,blaOXA-66=COMPLETE,blaTEM-1=COMPLETE,catB8=COMPLETE,gyrA_S81L=POINT,mph(E)=COMPLETE,msr(E)=COMPLETE,parC_S84L=POINT,sul1=COMPLETE,sul2=COMPLETE,tet(B)=COMPLETE
GCA_023361155.1	5769	China	clinical	SAMN24114677	PRJNA789460	2012	Homo sapiens	aac(3)-Ia=COMPLETE,aac(6')-Ib'=COMPLETE,aadA1=COMPLETE,abaF=COMPLETE,adeC=COMPLETE,amvA=COMPLETE,ant(3'')-IIa=COMPLETE,aph(3'')-Ib=COMPLETE,aph(3')-Ia=COMPLETE,aph(6)-Id=COMPLETE,armA=COMPLETE,blaADC-30=COMPLETE,blaOXA-23=COMPLETE,blaOXA-66=COMPLETE,blaTEM-1=COMPLETE,catB8=COMPLETE,gyrA_S81L=POINT,mph(E)=COMPLETE,msr(E)=COMPLETE,parC_S84L=POINT,sul1=COMPLETE,tet(B)=COMPLETE
GCA_023361175.1	5768	China	clinical	SAMN24114676	PRJNA789460	2012	Homo sapiens	aac(3)-Ia=COMPLETE,aac(6')-Ib'=COMPLETE,aadA1=COMPLETE,aadA1=PARTIAL,abaF=COMPLETE,adeC=COMPLETE,amvA=COMPLETE,ant(3'')-IIa=COMPLETE,aph(3'')-Ib=COMPLETE,aph(3')-Ia=COMPLETE,aph(6)-Id=COMPLETE,armA=COMPLETE,blaADC-30=COMPLETE,blaOXA-23=COMPLETE,blaOXA-66=COMPLETE,blaTEM-1=COMPLETE,catB8=COMPLETE,gyrA_S81L=POINT,mph(E)=COMPLETE,msr(E)=COMPLETE,parC_S84L=POINT,sul1=COMPLETE,tet(B)=COMPLETE
GCA_023361195.1	5767	China	clinical	SAMN24114675	PRJNA789460	2012	Homo sapiens	aac(3)-Ia=COMPLETE,aac(6')-Ib'=COMPLETE,aadA1=COMPLETE,abaF=COMPLETE,adeC=COMPLETE,amvA=COMPLETE,ant(3'')-IIa=COMPLETE,aph(3'')-Ib=COMPLETE,aph(3')-Ia=COMPLETE,aph(6)-Id=COMPLETE,armA=COMPLETE,blaADC-30=COMPLETE,blaOXA-23=COMPLETE,blaOXA-66=COMPLETE,blaTEM-1=COMPLETE,catB8=COMPLETE,gyrA_S81L=POINT,msr(E)=PARTIAL,parC_S84L=POINT,sul1=COMPLETE,sul2=COMPLETE,tet(B)=COMPLETE
GCA_023361215.1	5765	China	clinical	SAMN24114674	PRJNA789460	2010	Homo sapiens	aac(3)-Ia=COMPLETE,aadA1=COMPLETE,abaF=COMPLETE,adeC=COMPLETE,amvA=COMPLETE,ant(3'')-IIa=COMPLETE,aph(3'')-Ib=COMPLETE,aph(3')-Ia=COMPLETE,aph(6)-Id=COMPLETE,blaADC-30=COMPLETE,blaOXA-23=COMPLETE,blaOXA-66=COMPLETE,blaTEM-1=COMPLETE,gyrA_S81L=POINT,parC_S84L=POINT,sul1=COMPLETE,tet(B)=COMPLETE
GCA_023361235.1	5761	China	clinical	SAMN24114673	PRJNA789460	2012	Homo sapiens	aac(3)-Ia=COMPLETE,aadA1=COMPLETE,abaF=COMPLETE,adeC=COMPLETE,amvA=COMPLETE,ant(3'')-IIa=COMPLETE,aph(3'')-Ib=COMPLETE,aph(3')-Ia=COMPLETE,aph(6)-Id=COMPLETE,blaADC-30=COMPLETE,blaOXA-23=COMPLETE,blaOXA-66=COMPLETE,blaTEM-1=COMPLETE,gyrA_S81L=POINT,parC_S84L=POINT,sul1=COMPLETE,sul2=COMPLETE,tet(B)=COMPLETE
GCA_023361255.1	5760	China	clinical	SAMN24114672	PRJNA789460	2012	Homo sapiens	aac(3)-Ia=COMPLETE,aac(6')-Ib'=COMPLETE,aadA1=COMPLETE,abaF=COMPLETE,adeC=COMPLETE,amvA=COMPLETE,ant(3'')-IIa=COMPLETE,aph(3'')-Ib=COMPLETE,aph(3')-Ia=COMPLETE,aph(6)-Id=COMPLETE,armA=COMPLETE,blaADC-30=COMPLETE,blaOXA-23=COMPLETE,blaOXA-66=COMPLETE,blaTEM-1=COMPLETE,catB8=COMPLETE,gyrA_S81L=POINT,mph(E)=COMPLETE,msr(E)=COMPLETE,parC_S84W=POINT,sul1=COMPLETE,sul2=COMPLETE,tet(B)=COMPLETE
GCA_023361275.1	5759	China	clinical	SAMN24114671	PRJNA789460	2012	Homo sapiens	aac(6')-Ib'=COMPLETE,aadA1=COMPLETE,abaF=COMPLETE,adeC=COMPLETE,amvA=COMPLETE,ant(3'')-IIa=COMPLETE,aph(3'')-Ib=COMPLETE,aph(3')-Ia=COMPLETE,aph(6)-Id=COMPLETE,armA=COMPLETE,blaADC-30=COMPLETE,blaOXA-23=COMPLETE,blaOXA-66=COMPLETE,blaTEM-1=COMPLETE,catB8=COMPLETE,gyrA_S81L=POINT,mph(E)=COMPLETE,msr(E)=COMPLETE,parC_S84L=POINT,sul1=COMPLETE,tet(B)=COMPLETE
GCA_023361815.1	5745	China	clinical	SAMN24114670	PRJNA789460	2011	Homo sapiens	aac(6')-Ib'=COMPLETE,aadA1=COMPLETE,abaF=COMPLETE,adeC=COMPLETE,amvA=COMPLETE,ant(3'')-IIa=COMPLETE,aph(3'')-Ib=COMPLETE,aph(3')-Ia=COMPLETE,aph(6)-Id=COMPLETE,armA=COMPLETE,blaADC-30=COMPLETE,blaOXA-23=COMPLETE,blaOXA-66=COMPLETE,blaTEM-1=COMPLETE,catB8=COMPLETE,gyrA_S81L=POINT,mph(E)=COMPLETE,msr(E)=COMPLETE,parC_S84L=POINT,sul1=COMPLETE,tet(B)=COMPLETE
GCA_023361835.1	5741	China	clinical	SAMN24114669	PRJNA789460	2010	Homo sapiens	aac(3)-Ia=COMPLETE,aadA1=COMPLETE,abaF=COMPLETE,adeC=COMPLETE,amvA=COMPLETE,ant(3'')-IIa=COMPLETE,aph(3'')-Ib=COMPLETE,aph(3')-Ia=COMPLETE,aph(6)-Id=COMPLETE,blaADC-30=COMPLETE,blaOXA-23=COMPLETE,blaOXA-66=COMPLETE,blaTEM-1=COMPLETE,gyrA_S81L=POINT,parC_S84L=POINT,sul1=COMPLETE,sul2=COMPLETE,tet(B)=COMPLETE
GCA_023361855.1	5740	China	clinical	SAMN24114668	PRJNA789460	2010	Homo sapiens	aac(6')-Ib'=COMPLETE,aadA1=COMPLETE,abaF=COMPLETE,adeC=COMPLETE,amvA=COMPLETE,ant(3'')-IIa=COMPLETE,aph(3'')-Ib=COMPLETE,aph(3')-Ia=COMPLETE,aph(6)-Id=COMPLETE,armA=COMPLETE,blaADC-30=COMPLETE,blaOXA-23=COMPLETE,blaOXA-66=COMPLETE,blaTEM-1=COMPLETE,catB8=COMPLETE,gyrA_S81L=POINT,mph(E)=COMPLETE,msr(E)=COMPLETE,parC_S84L=POINT,sul1=COMPLETE,sul2=COMPLETE,tet(B)=COMPLETE
GCA_023361875.1	5736	China	clinical	SAMN24114667	PRJNA789460	2010	Homo sapiens	aac(6')-Ib'=COMPLETE,aadA1=COMPLETE,abaF=COMPLETE,adeC=COMPLETE,amvA=COMPLETE,ant(3'')-IIa=COMPLETE,aph(3'')-Ib=COMPLETE,aph(3')-Ia=COMPLETE,aph(6)-Id=COMPLETE,armA=COMPLETE,blaADC-30=COMPLETE,blaOXA-23=COMPLETE,blaOXA-66=COMPLETE,catB8=COMPLETE,gyrA_S81L=POINT,mph(E)=COMPLETE,msr(E)=COMPLETE,parC_S84L=POINT,sul1=COMPLETE,sul2=COMPLETE,tet(B)=COMPLETE
GCA_023361895.1	5734	China	clinical	SAMN24114666	PRJNA789460	2010	Homo sapiens	aac(6')-Ib'=COMPLETE,aadA1=COMPLETE,abaF=COMPLETE,adeC=COMPLETE,amvA=COMPLETE,ant(3'')-IIa=COMPLETE,aph(3'')-Ib=COMPLETE,aph(3')-Ia=COMPLETE,aph(6)-Id=COMPLETE,armA=COMPLETE,blaADC-30=COMPLETE,blaOXA-23=COMPLETE,blaOXA-66=COMPLETE,blaTEM-1=COMPLETE,catB8=COMPLETE,gyrA_S81L=POINT,mph(E)=COMPLETE,msr(E)=COMPLETE,parC_S84L=POINT,sul1=COMPLETE,sul2=COMPLETE,tet(B)=COMPLETE
GCA_023361915.1	5732	China	clinical	SAMN24114665	PRJNA789460	2010	Homo sapiens	aac(3)-Ia=COMPLETE,aac(6')-Ib'=COMPLETE,aadA1=COMPLETE,abaF=COMPLETE,adeC=COMPLETE,amvA=COMPLETE,ant(3'')-IIa=COMPLETE,aph(3'')-Ib=COMPLETE,aph(3')-Ia=COMPLETE,aph(6)-Id=COMPLETE,armA=COMPLETE,blaADC-30=COMPLETE,blaOXA-23=COMPLETE,blaOXA-82=COMPLETE,blaTEM-1=COMPLETE,blaTEM=COMPLETE,catB8=COMPLETE,gyrA_S81L=POINT,mph(E)=COMPLETE,msr(E)=COMPLETE,parC_S84L=POINT,sul1=COMPLETE,sul2=COMPLETE,tet(B)=C…
GCA_023361935.1	5729	China	clinical	SAMN24114664	PRJNA789460	2010	Homo sapiens	aac(6')-Ib'=COMPLETE,aadA1=COMPLETE,abaF=COMPLETE,adeC=COMPLETE,amvA=COMPLETE,ant(3'')-IIa=COMPLETE,aph(3'')-Ib=COMPLETE,aph(3')-Ia=COMPLETE,aph(6)-Id=COMPLETE,armA=COMPLETE,blaADC-30=COMPLETE,blaOXA-23=COMPLETE,blaOXA-66=COMPLETE,blaTEM-1=COMPLETE,catB8=COMPLETE,gyrA_S81L=POINT,mph(E)=COMPLETE,msr(E)=COMPLETE,parC_S84L=POINT,sul1=COMPLETE,tet(B)=COMPLETE
GCA_023361955.1	5689	China	clinical	SAMN24114663	PRJNA789460	2016	Homo sapiens	aac(6')-Ib'=COMPLETE,aadA1=COMPLETE,abaF=COMPLETE,adeC=COMPLETE,amvA=COMPLETE,ant(3'')-IIa=COMPLETE,aph(3'')-Ib=COMPLETE,aph(3')-Ia=COMPLETE,aph(6)-Id=COMPLETE,armA=COMPLETE,blaADC-30=COMPLETE,blaOXA-23=COMPLETE,blaOXA-66=COMPLETE,blaTEM-1=COMPLETE,catB8=COMPLETE,gyrA_S81L=POINT,mph(E)=COMPLETE,msr(E)=COMPLETE,parC_S84L=POINT,sul1=COMPLETE,sul2=COMPLETE,tet(B)=COMPLETE
GCA_023361975.1	5685	China	clinical	SAMN24114662	PRJNA789460	2016	Homo sapiens	abaF=COMPLETE,adeC=COMPLETE,amvA=COMPLETE,ant(3'')-IIa=COMPLETE,aph(3'')-Ib=COMPLETE,aph(3')-Ia=COMPLETE,aph(6)-Id=COMPLETE,armA=COMPLETE,blaADC-73=COMPLETE,blaOXA-23=COMPLETE,blaOXA-66=COMPLETE,blaTEM-1=COMPLETE,ftsI_A515V=POINT,gyrA_S81L=POINT,mph(E)=COMPLETE,msr(E)=COMPLETE,parC_S84L=POINT,sul2=COMPLETE,tet(B)=COMPLETE
GCA_023361995.1	5683	China	clinical	SAMN24114661	PRJNA789460	2016	Homo sapiens	aac(6')-Ib'=COMPLETE,aadA1=COMPLETE,abaF=COMPLETE,adeC=COMPLETE,amvA=COMPLETE,ant(3'')-IIa=COMPLETE,aph(3'')-Ib=COMPLETE,aph(3')-Ia=COMPLETE,aph(6)-Id=COMPLETE,armA=COMPLETE,blaADC-30=COMPLETE,blaOXA-23=COMPLETE,blaOXA-66=COMPLETE,blaTEM-1=COMPLETE,catB8=COMPLETE,gyrA_S81L=POINT,mph(E)=COMPLETE,msr(E)=COMPLETE,parC_S84L=POINT,sul1=COMPLETE,tet(B)=COMPLETE
GCA_023362015.1	5679	China	clinical	SAMN24114660	PRJNA789460	2014	Homo sapiens	abaF=COMPLETE,adeC=COMPLETE,amvA=COMPLETE,ant(3'')-IIa=COMPLETE,aph(3'')-Ib=COMPLETE,aph(6)-Id=COMPLETE,blaADC-30=COMPLETE,blaOXA-66=COMPLETE,blaOXA=COMPLETE,gyrA_S81L=POINT,parC_S84L=POINT,sul2=COMPLETE,tet(B)=COMPLETE
GCA_023362035.1	5672	China	clinical	SAMN24114658	PRJNA789460	2013	Homo sapiens	aac(3)-Ia=COMPLETE,aac(6')-Ib'=COMPLETE,aadA1=COMPLETE,adeC=COMPLETE,amvA=COMPLETE,ant(3'')-IIa=COMPLETE,aph(3'')-Ib=COMPLETE,aph(3')-Ia=COMPLETE,aph(6)-Id=COMPLETE,armA=COMPLETE,blaADC-30=COMPLETE,blaOXA-23=COMPLETE,blaOXA-66=COMPLETE,blaTEM-1=COMPLETE,catB8=COMPLETE,gyrA_S81L=POINT,mph(E)=COMPLETE,msr(E)=COMPLETE,parC_S84L=POINT,sul1=COMPLETE,tet(B)=COMPLETE
GCA_023362055.1	5671	China	clinical	SAMN24114657	PRJNA789460	2013	Homo sapiens	abaF=COMPLETE,adeC=COMPLETE,amvA=COMPLETE,ant(3'')-IIa=COMPLETE,aph(3'')-Ib=COMPLETE,aph(6)-Id=COMPLETE,blaADC-30=COMPLETE,blaOXA-23=COMPLETE,blaOXA-66=COMPLETE,gyrA_S81L=POINT,mph(E)=COMPLETE,msr(E)=COMPLETE,parC_S84L=POINT,tet(B)=COMPLETE
GCA_023362075.1	5670	China	clinical	SAMN24114656	PRJNA789460	2013	Homo sapiens	aac(6')-Ib'=COMPLETE,aadA1=COMPLETE,abaF=COMPLETE,adeC=COMPLETE,amvA=COMPLETE,ant(3'')-IIa=COMPLETE,aph(3'')-Ib=COMPLETE,aph(3')-Ia=COMPLETE,aph(3')-Ia=PARTIAL,aph(6)-Id=COMPLETE,armA=COMPLETE,blaADC-30=COMPLETE,blaOXA-23=COMPLETE,blaOXA-66=COMPLETE,blaTEM-1=COMPLETE,catB8=COMPLETE,gyrA_S81L=POINT,mph(E)=COMPLETE,msr(E)=COMPLETE,parC_S84L=POINT,sul1=COMPLETE,sul2=COMPLETE,tet(B)=COMPLETE
GCA_023362095.1	5669	China	clinical	SAMN24114655	PRJNA789460	2013	Homo sapiens	aac(6')-Ib'=COMPLETE,aadA1=COMPLETE,abaF=COMPLETE,adeC=COMPLETE,amvA=COMPLETE,ant(3'')-IIa=COMPLETE,aph(3'')-Ib=COMPLETE,aph(3')-Ia=PARTIAL,aph(6)-Id=COMPLETE,armA=COMPLETE,blaADC-30=COMPLETE,blaOXA-23=COMPLETE,blaOXA-66=COMPLETE,blaTEM-1=COMPLETE,catB8=COMPLETE,gyrA_S81L=POINT,mph(E)=COMPLETE,msr(E)=COMPLETE,parC_S84L=POINT,sul1=COMPLETE,sul2=COMPLETE,tet(B)=COMPLETE
GCA_023362115.1	5666	China	clinical	SAMN24114654	PRJNA789460	2016	Homo sapiens	aac(6')-Ib'=COMPLETE,aadA1=COMPLETE,adeC=COMPLETE,amvA=COMPLETE,ant(3'')-IIa=COMPLETE,aph(3'')-Ib=COMPLETE,aph(3')-Ia=COMPLETE,aph(6)-Id=COMPLETE,armA=COMPLETE,blaADC-30=COMPLETE,blaOXA-23=COMPLETE,blaOXA-66=COMPLETE,catB8=COMPLETE,gyrA_S81L=POINT,mph(E)=COMPLETE,msr(E)=COMPLETE,parC_S84L=POINT,sul1=COMPLETE,tet(B)=COMPLETE
GCA_023362135.1	5664	China	clinical	SAMN24114652	PRJNA789460	2014	Homo sapiens	aac(6')-Ib'=COMPLETE,aadA1=COMPLETE,abaF=COMPLETE,adeC=COMPLETE,amvA=COMPLETE,ant(3'')-IIa=COMPLETE,aph(3'')-Ib=COMPLETE,aph(3')-Ia=COMPLETE,aph(6)-Id=COMPLETE,armA=COMPLETE,blaADC-30=COMPLETE,blaOXA-23=COMPLETE,blaOXA-66=COMPLETE,blaTEM-1=COMPLETE,catB8=COMPLETE,gyrA_S81L=POINT,mph(E)=COMPLETE,msr(E)=COMPLETE,parC_S84L=POINT,sul1=COMPLETE,tet(B)=COMPLETE
GCA_023362155.1	5663	China	clinical	SAMN24114651	PRJNA789460	2014	Homo sapiens	aac(6')-Ib'=COMPLETE,aadA1=COMPLETE,abaF=COMPLETE,adeC=COMPLETE,amvA=COMPLETE,ant(3'')-IIa=COMPLETE,aph(3'')-Ib=COMPLETE,aph(3')-Ia=COMPLETE,aph(6)-Id=COMPLETE,armA=COMPLETE,blaADC-30=COMPLETE,blaOXA-23=COMPLETE,blaOXA-66=COMPLETE,blaTEM-1=COMPLETE,catB8=COMPLETE,gyrA_S81L=POINT,mph(E)=COMPLETE,msr(E)=COMPLETE,parC_S84L=POINT,sul1=COMPLETE,tet(B)=COMPLETE
GCA_023362175.1	5656	China	clinical	SAMN24114649	PRJNA789460	2014	Homo sapiens	aac(6')-Ib'=COMPLETE,aadA1=COMPLETE,abaF=COMPLETE,adeC=COMPLETE,amvA=COMPLETE,ant(3'')-IIa=COMPLETE,aph(3'')-Ib=COMPLETE,aph(3')-Ia=COMPLETE,aph(6)-Id=COMPLETE,armA=COMPLETE,blaADC-30=COMPLETE,blaOXA-23=COMPLETE,blaOXA-66=COMPLETE,blaTEM-1=COMPLETE,blaTEM=PARTIAL,catB8=COMPLETE,gyrA_S81L=POINT,mph(E)=COMPLETE,msr(E)=COMPLETE,parC_S84L=POINT,sul1=COMPLETE,tet(B)=COMPLETE
GCA_023362195.1	5653	China	clinical	SAMN24114648	PRJNA789460	2013	Homo sapiens	aac(3)-Ia=COMPLETE,aac(6')-Ib'=COMPLETE,aadA1=COMPLETE,abaF=COMPLETE,adeC=COMPLETE,amvA=COMPLETE,ant(3'')-IIa=COMPLETE,aph(3'')-Ib=COMPLETE,aph(3')-Ia=COMPLETE,aph(3')-Ia=PARTIAL,aph(6)-Id=COMPLETE,armA=COMPLETE,blaADC-30=COMPLETE,blaOXA-23=COMPLETE,blaOXA-66=COMPLETE,blaTEM-1=COMPLETE,catB8=COMPLETE,gyrA_S81L=POINT,mph(E)=COMPLETE,msr(E)=COMPLETE,parC_S84L=POINT,sul1=COMPLETE,sul1=PARTIAL,tet(B)…
GCA_023362215.1	5651	China	clinical	SAMN24114647	PRJNA789460	2005	Homo sapiens	abaF=COMPLETE,adeC=COMPLETE,amvA=COMPLETE,ant(3'')-IIa=COMPLETE,aph(3'')-Ib=COMPLETE,aph(6)-Id=COMPLETE,armA=COMPLETE,blaADC-30=COMPLETE,blaOXA-23=COMPLETE,blaOXA-66=COMPLETE,blaTEM-1=COMPLETE,gyrA_S81L=POINT,mph(E)=COMPLETE,msr(E)=COMPLETE,parC_S84L=POINT,sul2=COMPLETE,tet(B)=COMPLETE
GCA_023362235.1	5634	China	clinical	SAMN24114646	PRJNA789460	2013	Homo sapiens	aac(3)-Ia=PARTIAL,aac(6')-Ib'=COMPLETE,aadA1=COMPLETE,aadA1=PARTIAL,abaF=COMPLETE,adeC=COMPLETE,amvA=COMPLETE,ant(3'')-IIa=COMPLETE,aph(3'')-Ib=COMPLETE,aph(3')-Ia=COMPLETE,aph(6)-Id=COMPLETE,armA=COMPLETE,blaADC-30=COMPLETE,blaOXA-23=COMPLETE,blaOXA-66=COMPLETE,blaTEM-1=COMPLETE,catB8=COMPLETE,gyrA_S81L=POINT,mph(E)=COMPLETE,msr(E)=COMPLETE,parC_S84L=POINT,sul1=COMPLETE,tet(B)=COMPLETE
GCA_023362255.1	5626	China	clinical	SAMN24114645	PRJNA789460	2005	Homo sapiens	aac(3)-Ia=COMPLETE,aac(6')-Ib'=COMPLETE,aadA1=COMPLETE,abaF=COMPLETE,adeC=COMPLETE,amvA=COMPLETE,ant(3'')-IIa=COMPLETE,aph(3'')-Ib=COMPLETE,aph(3')-Ia=COMPLETE,aph(6)-Id=COMPLETE,armA=COMPLETE,blaADC-30=COMPLETE,blaOXA-234=COMPLETE,blaTEM-1=COMPLETE,blaTEM=COMPLETE,catB8=COMPLETE,gyrA_S81L=POINT,mph(E)=COMPLETE,msr(E)=COMPLETE,parC_S84L=POINT,sul1=COMPLETE,tet(B)=COMPLETE
GCA_023362275.1	5388	China	clinical	SAMN24114644	PRJNA789460	2016	Homo sapiens	aac(3)-Ia=COMPLETE,aac(6')-Ib'=COMPLETE,aadA1=COMPLETE,aadA1=PARTIAL,abaF=COMPLETE,adeC=COMPLETE,amvA=COMPLETE,ant(3'')-IIa=COMPLETE,aph(3'')-Ib=COMPLETE,aph(3')-Ia=COMPLETE,aph(6)-Id=COMPLETE,armA=COMPLETE,blaADC-30=COMPLETE,blaOXA-23=COMPLETE,blaOXA-66=COMPLETE,blaTEM-1=COMPLETE,catB8=COMPLETE,gyrA_S81L=POINT,mph(E)=COMPLETE,msr(E)=COMPLETE,parC_S84L=POINT,sul1=COMPLETE,tet(B)=COMPLETE
GCA_023517155.1	DETAB-E108	China	environmental/other	SAMN19762585	PRJNA738868	2019		aac(3)-Ia=COMPLETE,aac(6')-Ib'=COMPLETE,aadA1=COMPLETE,aadA1=PARTIAL,abaF=COMPLETE,adeC=COMPLETE,amvA=COMPLETE,ant(3'')-IIa=COMPLETE,aph(3'')-Ib=COMPLETE,aph(3')-Ia=COMPLETE,aph(6)-Id=COMPLETE,blaADC-30=COMPLETE,blaOXA-23=COMPLETE,blaOXA-66=COMPLETE,blaTEM-1=COMPLETE,catB8=COMPLETE,gyrA_S81L=POINT,parC_S84L=POINT,sul1=COMPLETE,tet(B)=COMPLETE
GCA_023517175.1	DETAB-E351	China	environmental/other	SAMN19762827	PRJNA738868	2019		abaF=COMPLETE,adeC=COMPLETE,amvA=COMPLETE,ant(3'')-IIa=COMPLETE,aph(3'')-Ib=COMPLETE,aph(6)-Id=COMPLETE,blaADC-25=COMPLETE,blaOXA-23=COMPLETE,blaOXA-66=COMPLETE,gyrA_S81L=POINT,tet(B)=COMPLETE
GCA_023517195.1	DETAB-E51	China	environmental/other	SAMN19762528	PRJNA738868	2019		abaF=COMPLETE,adeC=COMPLETE,amvA=COMPLETE,ant(3'')-IIa=COMPLETE,blaADC-30=COMPLETE,blaOXA-23=COMPLETE,blaOXA-66=COMPLETE,gyrA_S81L=POINT,parC_S84L=POINT,sul2=COMPLETE
GCA_023517215.1	DETAB-P43	China	clinical	SAMN19774606	PRJNA738868	2019	Homo sapiens	abaF=COMPLETE,adeC=COMPLETE,amvA=COMPLETE,ant(3'')-IIa=COMPLETE,aph(3'')-Ib=COMPLETE,aph(6)-Id=COMPLETE,armA=COMPLETE,blaADC-73=COMPLETE,blaOXA-23=COMPLETE,blaOXA-66=COMPLETE,ftsI_A515V=POINT,gyrA_S81L=POINT,mph(E)=COMPLETE,msr(E)=COMPLETE,parC_S84L=POINT,sul2=COMPLETE,tet(B)=COMPLETE
GCA_023517255.1	DETAB-E159	China	environmental/other	SAMN19762636	PRJNA738868	2019		abaF=COMPLETE,adeC=PARTIAL,amvA=COMPLETE,ant(3'')-IIa=COMPLETE,aph(3'')-Ib=COMPLETE,aph(3')-Ia=COMPLETE,aph(6)-Id=COMPLETE,armA=COMPLETE,blaADC-73=COMPLETE,blaOXA-23=COMPLETE,blaOXA-66=COMPLETE,blaTEM-1=COMPLETE,ftsI_A515V=POINT,gyrA_S81L=POINT,mph(E)=COMPLETE,msr(E)=COMPLETE,parC_S84L=POINT,sul2=COMPLETE,tet(B)=COMPLETE
GCA_023517695.1	DETAB-P90	China	clinical	SAMN19774653	PRJNA738868	2019	Homo sapiens	abaF=COMPLETE,adeC=COMPLETE,amvA=COMPLETE,ant(3'')-IIa=COMPLETE,aph(3'')-Ib=COMPLETE,aph(3')-Ia=COMPLETE,aph(6)-Id=COMPLETE,blaADC-30=COMPLETE,blaOXA-23=COMPLETE,blaOXA-66=COMPLETE,blaTEM=PARTIAL,gyrA_S81L=POINT,parC_S84L=POINT,sul2=COMPLETE,tet(B)=COMPLETE
GCA_023517715.1	DETAB-E155	China	environmental/other	SAMN19762632	PRJNA738868	2019		abaF=COMPLETE,adeC=COMPLETE,amvA=COMPLETE,ant(3'')-IIa=COMPLETE,aph(3'')-Ib=COMPLETE,aph(6)-Id=COMPLETE,blaADC-30=COMPLETE,blaOXA-23=COMPLETE,blaOXA-66=COMPLETE,gyrA_S81L=POINT,parC_S84L=POINT,tet(B)=COMPLETE
GCA_023517735.1	DETAB-P24	China	clinical	SAMN19774588	PRJNA738868	2019	Homo sapiens	abaF=COMPLETE,adeC=COMPLETE,amvA=COMPLETE,ant(3'')-IIa=COMPLETE,aph(3'')-Ib=COMPLETE,aph(3')-Ia=COMPLETE,aph(6)-Id=COMPLETE,blaADC-73=COMPLETE,blaOXA-23=COMPLETE,blaOXA-66=COMPLETE,blaTEM-1=COMPLETE,ftsI_A515V=POINT,gyrA_S81L=POINT,parC_S84L=POINT,sul2=COMPLETE,tet(B)=COMPLETE
GCA_023615705.2	2022CK-00337	USA	clinical	SAMN28788563	PRJNA812595	2022	Homo sapiens	abaF=COMPLETE,adeC=COMPLETE,amvA=COMPLETE,ant(3'')-IIa=COMPLETE,aph(3'')-Ib=COMPLETE,aph(6)-Id=COMPLETE,armA=COMPLETE,blaADC=COMPLETE,blaOXA-23=COMPLETE,blaOXA-66=COMPLETE,blaTEM=MISTRANSLATION,ftsI_A515V=POINT,gyrA_S81L=POINT,mph(E)=COMPLETE,msr(E)=COMPLETE,parC_S84L=POINT,sul2=COMPLETE,tet(B)=COMPLETE
GCA_024125815.1	NCCP 16011	South Korea	clinical	SAMN29327161	PRJNA851068	2011	Homo sapiens		many frameshifted proteins
GCA_024126255.1	NCCP 15989	South Korea	clinical	SAMN29272488	PRJNA851068	2013	Homo sapiens		many frameshifted proteins
GCA_024126275.1	NCCP 15995	South Korea	clinical	SAMN29325273	PRJNA851068	2013	Homo sapiens		many frameshifted proteins
GCA_024126295.1	NCCP 15996	South Korea	clinical	SAMN29325381	PRJNA851068	2013	Homo sapiens		many frameshifted proteins
GCA_024126315.1	NCCP 16006	South Korea	clinical	SAMN29325385	PRJNA851068	2011	Homo sapiens		many frameshifted proteins
GCA_024134625.1	A54S		clinical	SAMN29176533	PRJNA850273		Homo sapiens	aac(3)-Ia=COMPLETE,aadA1=COMPLETE,abaF=COMPLETE,adeC=COMPLETE,amvA=COMPLETE,ant(3'')-IIa=COMPLETE,aph(3'')-Ib=COMPLETE,aph(3')-Ia=COMPLETE,aph(6)-Id=COMPLETE,blaADC-30=COMPLETE,blaOXA-23=COMPLETE,blaOXA-66=COMPLETE,blaTEM-1=COMPLETE,gyrA_S81L=POINT,parC_S84L=POINT,sul1=COMPLETE,tet(B)=COMPLETE
GCA_024134685.1	A54R		clinical	SAMN29176534	PRJNA850273		Homo sapiens	aac(3)-Ia=COMPLETE,aac(6')-Ib'=COMPLETE,aadA1=COMPLETE,abaF=COMPLETE,adeC=COMPLETE,amvA=COMPLETE,ant(3'')-IIa=COMPLETE,aph(3'')-Ib=COMPLETE,aph(3')-Ia=COMPLETE,aph(6)-Id=COMPLETE,armA=COMPLETE,blaADC-30=COMPLETE,blaOXA-23=COMPLETE,blaOXA-66=COMPLETE,blaTEM-1=COMPLETE,catB8=COMPLETE,gyrA_S81L=POINT,mph(E)=COMPLETE,msr(E)=COMPLETE,parC_S84L=POINT,sul1=COMPLETE,tet(B)=COMPLETE
GCA_024137925.1	F-1629	South Korea	clinical	SAMN29213188	PRJNA851068		Homo sapiens		many frameshifted proteins
GCA_024138105.1	KBN10P04593	South Korea	clinical	SAMN29386244	PRJNA853386	2016	Homo sapiens	abaF=COMPLETE,adeC=COMPLETE,amvA=COMPLETE,ant(3'')-IIa=COMPLETE,blaADC-30=COMPLETE,blaOXA-23=COMPLETE,blaOXA-66=COMPLETE,gyrA_S81L=POINT,parC_S84L=POINT
GCA_024172225.1	KBN10P05679	South Korea	clinical	SAMN29388303	PRJNA853436	2018	Homo sapiens	aac(6')-Ib'=COMPLETE,aadA1=COMPLETE,abaF=COMPLETE,adeC=COMPLETE,amvA=COMPLETE,ant(3'')-IIa=COMPLETE,armA=COMPLETE,blaADC-30=COMPLETE,blaOXA-23=COMPLETE,blaOXA-66=COMPLETE,catB8=COMPLETE,gyrA_S81L=POINT,parC_S84L=POINT,sul1=COMPLETE
GCA_024730805.1	AB3927	China	clinical	SAMN30308647	PRJNA869490	2022	Homo sapiens	aac(6')-Ib'=COMPLETE,aadA1=COMPLETE,adeC=COMPLETE,amvA=COMPLETE,ant(3'')-IIa=COMPLETE,aph(3'')-Ib=COMPLETE,aph(3')-Ia=COMPLETE,aph(6)-Id=COMPLETE,armA=COMPLETE,blaADC-30=COMPLETE,blaOXA-23=COMPLETE,blaOXA-66=COMPLETE,blaTEM-1=COMPLETE,catB8=COMPLETE,gyrA_S81L=POINT,mph(E)=COMPLETE,msr(E)=COMPLETE,parC_S84L=POINT,sul1=COMPLETE,tet(B)=COMPLETE
GCA_024749545.1	OC043	Germany	clinical	SAMN23078457	PRJNA779872		Homo sapiens	aac(3)-Ia=COMPLETE,aacA16=COMPLETE,abaF=COMPLETE,adeC=COMPLETE,amvA=COMPLETE,ant(3'')-IIa=COMPLETE,aph(3'')-Ib=COMPLETE,aph(6)-Id=COMPLETE,blaADC-56=COMPLETE,blaOXA-66=COMPLETE,blaOXA-72=COMPLETE,gyrA_S81L=POINT,sul2=COMPLETE,tet(B)=COMPLETE
GCA_024749565.1	OC041	Germany	clinical	SAMN23078456	PRJNA779872		Homo sapiens	abaF=COMPLETE,adeC=COMPLETE,amvA=COMPLETE,ant(3'')-IIa=COMPLETE,aph(3'')-Ib=COMPLETE,aph(3')-VIb=COMPLETE,aph(6)-Id=COMPLETE,armA=COMPLETE,blaADC-73=COMPLETE,blaOXA-23=COMPLETE,blaOXA-66=COMPLETE,blaTEM-1=COMPLETE,ftsI_A515V=POINT,gyrA_S81L=POINT,mph(E)=COMPLETE,msr(E)=COMPLETE,parC_S84L=POINT,sul2=COMPLETE,tet(B)=COMPLETE
GCA_024749685.1	DB006	Germany	clinical	SAMN23078448	PRJNA779872		Homo sapiens	adeC=COMPLETE,amvA=COMPLETE,ant(3'')-IIa=COMPLETE,aph(3'')-Ib=COMPLETE,aph(3')-VIa=COMPLETE,aph(6)-Id=COMPLETE,armA=COMPLETE,blaADC-73=COMPLETE,blaOXA-23=COMPLETE,blaOXA-66=COMPLETE,blaTEM-1=COMPLETE,ftsI_A515V=POINT,gyrA_S81L=POINT,mph(E)=COMPLETE,msr(E)=COMPLETE,parC_S84L=POINT,sul2=COMPLETE,tet(B)=COMPLETE
GCA_024800505.1	AB2369	China	clinical	SAMN30472217	PRJNA872864	2022	Homo sapiens	aac(6')-Ib'=COMPLETE,aadA1=COMPLETE,adeC=COMPLETE,amvA=COMPLETE,ant(3'')-IIa=COMPLETE,aph(3'')-Ib=COMPLETE,aph(3')-Ia=COMPLETE,aph(6)-Id=COMPLETE,armA=COMPLETE,blaADC-30=COMPLETE,blaOXA-23=COMPLETE,blaOXA-66=COMPLETE,blaTEM-1=COMPLETE,catB8=COMPLETE,gyrA_S81L=POINT,mph(E)=COMPLETE,msr(E)=COMPLETE,parC_S84L=POINT,sul1=COMPLETE,tet(B)=COMPLETE
GCA_025402915.1	37662	China	clinical	SAMN11997569	PRJNA548006	2012	Homo sapiens	aac(6')-Ib'=COMPLETE,aadA1=COMPLETE,abaF=COMPLETE,adeC=COMPLETE,amvA=COMPLETE,ant(3'')-IIa=COMPLETE,aph(3')-Ia=COMPLETE,armA=COMPLETE,blaADC-30=COMPLETE,blaOXA-66=COMPLETE,blaTEM-1=COMPLETE,catB8=COMPLETE,gyrA_S81L=POINT,mph(E)=COMPLETE,msr(E)=COMPLETE,parC_S84L=POINT,sul1=COMPLETE
GCA_025402975.1	Ab-3556			SAMN30929087	PRJNA882199	2017		abaF=COMPLETE,adeC=COMPLETE,amvA=COMPLETE,ant(3'')-IIa=COMPLETE,aph(3'')-Ib=COMPLETE,aph(6)-Id=COMPLETE,armA=COMPLETE,blaADC-73=COMPLETE,blaOXA-23=COMPLETE,blaOXA-66=COMPLETE,ftsI_A515V=POINT,gyrA_S81L=POINT,mph(E)=COMPLETE,msr(E)=COMPLETE,parC_S84L=POINT,sul2=COMPLETE,tet(B)=COMPLETE
GCA_025449155.1	Ab-3557			SAMN30929296	PRJNA882211	2017		abaF=COMPLETE,adeC=COMPLETE,amvA=COMPLETE,ant(3'')-IIa=COMPLETE,aph(3'')-Ib=COMPLETE,aph(3')-Ia=COMPLETE,aph(6)-Id=COMPLETE,armA=COMPLETE,blaADC-73=COMPLETE,blaOXA-23=COMPLETE,blaOXA-66=COMPLETE,blaTEM-1=COMPLETE,ftsI_A515V=POINT,gyrA_S81L=POINT,mph(E)=COMPLETE,msr(E)=COMPLETE,parC_S84L=POINT,tet(B)=COMPLETE
GCA_025449175.1	YZM-0314			SAMN30929355	PRJNA882199	2017		abaF=COMPLETE,adeC=COMPLETE,amvA=COMPLETE,ant(3'')-IIa=COMPLETE,aph(3'')-Ib=COMPLETE,aph(6)-Id=COMPLETE,armA=COMPLETE,blaADC-73=COMPLETE,blaOXA-23=COMPLETE,blaOXA-66=COMPLETE,ftsI_A515V=POINT,gyrA_S81L=POINT,mph(E)=COMPLETE,msr(E)=COMPLETE,parC_S84L=POINT,tet(B)=COMPLETE
GCA_025449195.1	YZM-0406			SAMN30929528	PRJNA882211	2017		abaF=COMPLETE,adeC=COMPLETE,amvA=COMPLETE,ant(3'')-IIa=COMPLETE,aph(3'')-Ib=COMPLETE,aph(3')-Ia=COMPLETE,aph(6)-Id=COMPLETE,armA=COMPLETE,blaADC-73=COMPLETE,blaOXA-23=COMPLETE,blaOXA-66=COMPLETE,blaTEM-1=COMPLETE,ftsI_A515V=POINT,gyrA_S81L=POINT,mph(E)=COMPLETE,msr(E)=COMPLETE,parC_S84L=POINT,tet(B)=COMPLETE
GCA_025722955.1	NY13623		clinical	SAMN31100588	PRJNA885620		Homo sapiens	aac(3)-Ia=COMPLETE,aadA1=COMPLETE,abaF=COMPLETE,adeC=COMPLETE,amvA=COMPLETE,ant(3'')-IIa=PARTIAL,blaADC-33=COMPLETE,blaOXA-23=COMPLETE,blaOXA-82=COMPLETE,gyrA_S81L=POINT,mph(E)=COMPLETE,msr(E)=COMPLETE,parC_E88K=POINT,parC_S84L=POINT,sul1=COMPLETE
GCA_025732095.1	GIMC5507:ABT-52Ts18	Russia	clinical	SAMN31029727	PRJNA561493	2019	Homo sapiens	aac(6')-Ib'=COMPLETE,aadA1=COMPLETE,abaF=COMPLETE,adeC=COMPLETE,amvA=COMPLETE,ant(3'')-IIa=COMPLETE,aph(3'')-Ib=COMPLETE,aph(3')-Ia=COMPLETE,aph(6)-Id=COMPLETE,armA=COMPLETE,arr-2=COMPLETE,blaADC-30=COMPLETE,blaOXA-66=COMPLETE,blaPER-7=COMPLETE,catB8=COMPLETE,cmlA5=COMPLETE,gyrA_S81L=POINT,mph(E)=COMPLETE,msr(E)=COMPLETE,parC_S84L=POINT,sul1=COMPLETE,sul2=COMPLETE
GCA_025732115.1	GIMC5509:ABT-52Ts19	Russia	clinical	SAMN31029726	PRJNA561493	2019	Homo sapiens	aadA5=COMPLETE,abaF=COMPLETE,adeC=COMPLETE,amvA=COMPLETE,ant(3'')-IIa=COMPLETE,aph(3'')-Ib=COMPLETE,aph(6)-Id=COMPLETE,armA=COMPLETE,blaADC-30=COMPLETE,blaOXA-66=COMPLETE,blaOXA-72=COMPLETE,dfrA17=COMPLETE,gyrA_S81L=POINT,mph(E)=COMPLETE,msr(E)=COMPLETE,parC_S84L=POINT,sul1=COMPLETE,tet(B)=COMPLETE
GCA_025853995.1	1326527-2	USA	clinical	SAMN30898316	PRJNA812594	2018	Homo sapiens	abaF=COMPLETE,adeC=COMPLETE,amvA=COMPLETE,ant(3'')-IIa=COMPLETE,aph(3'')-Ib=COMPLETE,aph(6)-Id=MISTRANSLATION,armA=PARTIAL,blaADC-25=COMPLETE,blaOXA-23=COMPLETE,blaOXA-834=COMPLETE,gyrA_S81L=POINT,msr(E)=PARTIAL,sul2=COMPLETE,tet(B)=COMPLETE
GCA_025854015.1	1326569	USA	clinical	SAMN30898321	PRJNA812594	2018	Homo sapiens	abaF=COMPLETE,adeC=COMPLETE,amvA=COMPLETE,ant(3'')-IIa=COMPLETE,aph(3'')-Ib=COMPLETE,aph(6)-Id=MISTRANSLATION,armA=PARTIAL,blaADC-25=COMPLETE,blaOXA-23=COMPLETE,blaOXA-834=COMPLETE,gyrA_S81L=POINT,msr(E)=PARTIAL,sul2=COMPLETE,tet(B)=COMPLETE
GCA_025854155.1	1326924-1	USA	environmental/other	SAMN30898357	PRJNA812594	2018		abaF=COMPLETE,adeC=COMPLETE,amvA=COMPLETE,ant(3'')-IIa=COMPLETE,aph(3'')-Ib=COMPLETE,aph(6)-Id=MISTRANSLATION,blaADC-25=COMPLETE,blaOXA-23=COMPLETE,blaOXA-834=COMPLETE,gyrA_S81L=POINT,mph(E)=COMPLETE,sul2=COMPLETE,tet(B)=COMPLETE
GCA_025854315.1	AB44	China	clinical	SAMN31265944	PRJNA890031	2018	Homo sapiens	abaF=COMPLETE,adeC=COMPLETE,amvA=COMPLETE,ant(3'')-IIa=COMPLETE,aph(3'')-Ib=COMPLETE,aph(3')-Ia=COMPLETE,aph(6)-Id=COMPLETE,armA=COMPLETE,blaADC-73=COMPLETE,blaOXA-23=COMPLETE,blaOXA-66=COMPLETE,blaTEM-1=COMPLETE,ftsI_A515V=POINT,gyrA_S81L=POINT,mph(E)=COMPLETE,msr(E)=COMPLETE,parC_S84L=POINT,tet(B)=COMPLETE
GCA_025916215.1	Z198	China	clinical	SAMN31277299	PRJNA890411	2022	Homo sapiens	abaF=COMPLETE,adeC=COMPLETE,amvA=COMPLETE,ant(3'')-IIa=COMPLETE,aph(3'')-Ib=COMPLETE,aph(6)-Id=COMPLETE,armA=COMPLETE,blaADC-268=COMPLETE,blaOXA-23=COMPLETE,blaOXA-66=COMPLETE,ftsI_A515V=POINT,gyrA_S81L=POINT,mph(E)=COMPLETE,msr(E)=COMPLETE,parC_S84L=POINT,sul2=COMPLETE,tet(B)=COMPLETE
GCA_026409185.1	EAB1	South Korea		SAMN31652219	PRJNA899328	2021		aac(6')-Ib'=COMPLETE,aadA1=COMPLETE,abaF=COMPLETE,adeC=COMPLETE,amvA=COMPLETE,ant(3'')-IIa=COMPLETE,aph(3'')-Ib=COMPLETE,aph(6)-Id=COMPLETE,armA=COMPLETE,blaADC-30=COMPLETE,blaOXA-23=COMPLETE,blaOXA-66=COMPLETE,blaTEM-1=COMPLETE,catB8=COMPLETE,gyrA_S81L=POINT,mph(E)=COMPLETE,msr(E)=COMPLETE,parC_S84L=POINT,sul1=COMPLETE,tet(B)=COMPLETE
GCA_026409205.1	EAB2	South Korea		SAMN31652807	PRJNA899332	2021		aac(6')-Ib'=COMPLETE,aadA1=COMPLETE,abaF=COMPLETE,adeC=COMPLETE,amvA=COMPLETE,ant(3'')-IIa=COMPLETE,aph(3'')-Ib=COMPLETE,aph(6)-Id=COMPLETE,armA=COMPLETE,blaADC-30=COMPLETE,blaOXA-23=COMPLETE,blaOXA-66=COMPLETE,blaTEM-1=COMPLETE,catB8=COMPLETE,gyrA_S81L=POINT,mph(E)=COMPLETE,msr(E)=COMPLETE,parC_S84L=POINT,sul1=COMPLETE,tet(B)=COMPLETE
GCA_027943685.1	OCU-Ac19	Japan	clinical	SAMD00258369	PRJDB10765	2016	Homo sapiens	abaF=COMPLETE,adeC=COMPLETE,amvA=COMPLETE,ant(3'')-IIa=COMPLETE,aph(3'')-Ib=COMPLETE,aph(3')-Ia=COMPLETE,aph(6)-Id=COMPLETE,armA=COMPLETE,blaADC-73=COMPLETE,blaOXA-23=COMPLETE,blaOXA-66=COMPLETE,blaOXA=PARTIAL,blaTEM-1=COMPLETE,ftsI_A515V=POINT,gyrA_S81L=POINT,mph(E)=COMPLETE,msr(E)=COMPLETE,parC_S84L=POINT,sul2=COMPLETE,tet(B)=COMPLETE
GCA_027943705.1	OCU-Ac20	Japan	clinical	SAMD00414017	PRJDB10765	2016	Homo sapiens	abaF=PARTIAL,adeC=COMPLETE,amvA=PARTIAL,ant(3'')-IIa=COMPLETE,aph(3'')-Ib=COMPLETE,aph(6)-Id=PARTIAL,armA=COMPLETE,blaADC=COMPLETE,blaOXA-23=COMPLETE,blaOXA=COMPLETE,blaOXA=MISTRANSLATION,blaOXA=PARTIAL,ftsI_A515V=POINT,gyrA_S81L=POINT,mph(E)=PARTIAL,msr(E)=PARTIAL,parC_S84L=POINT,tet(B)=COMPLETE
GCA_028201695.1	37662RM1d21	China	Laboratory	SAMN32745367	PRJNA548006	2022			many frameshifted proteins
GCA_028464005.1	37662RM2	China		SAMN11997571	PRJNA548006	2016		aac(6')-Ib'=COMPLETE,aadA1=COMPLETE,abaF=COMPLETE,adeC=COMPLETE,amvA=COMPLETE,ant(3'')-IIa=COMPLETE,aph(3')-Ia=COMPLETE,armA=COMPLETE,blaADC-30=COMPLETE,blaOXA-66=COMPLETE,blaOXA=COMPLETE,blaTEM-1=COMPLETE,catB8=COMPLETE,gyrA_S81L=POINT,mph(E)=COMPLETE,msr(E)=COMPLETE,parC_S84L=POINT,sul1=COMPLETE
GCA_028464025.1	37662RM1	China		SAMN11997570	PRJNA548006	2016		aac(6')-Ib'=COMPLETE,aadA1=COMPLETE,abaF=COMPLETE,adeC=COMPLETE,amvA=COMPLETE,ant(3'')-IIa=COMPLETE,aph(3')-Ia=COMPLETE,armA=COMPLETE,blaADC-30=COMPLETE,blaOXA-66=COMPLETE,blaTEM-1=COMPLETE,catB8=COMPLETE,gyrA_S81L=POINT,mph(E)=COMPLETE,msr(E)=COMPLETE,parC_S84L=POINT,sul1=COMPLETE
GCA_028622695.1	2022CK-00783	USA	clinical	SAMN32733979	PRJNA812595	2022	Homo sapiens	abaF=COMPLETE,adeC=COMPLETE,amvA=COMPLETE,ant(3'')-IIa=COMPLETE,aph(3'')-Ib=COMPLETE,aph(3')-Ia=COMPLETE,aph(6)-Id=COMPLETE,armA=COMPLETE,blaADC-73=COMPLETE,blaOXA-23=COMPLETE,blaOXA-66=COMPLETE,blaTEM-1=COMPLETE,ftsI_A515V=POINT,gyrA_S81L=POINT,mph(E)=COMPLETE,msr(E)=COMPLETE,parC_S84L=POINT,tet(B)=COMPLETE
GCA_028622715.1	2022CK-00839	USA	clinical	SAMN32734006	PRJNA812595	2022	Homo sapiens	abaF=COMPLETE,adeC=COMPLETE,amvA=COMPLETE,ant(3'')-IIa=COMPLETE,aph(3'')-Ib=COMPLETE,aph(3')-Ia=COMPLETE,aph(6)-Id=COMPLETE,armA=COMPLETE,blaADC-268=COMPLETE,blaOXA-23=COMPLETE,blaOXA-66=COMPLETE,blaTEM=MISTRANSLATION,ftsI_A515V=POINT,gyrA_S81L=POINT,mph(E)=COMPLETE,msr(E)=COMPLETE,parC_S84L=POINT,sul2=COMPLETE,tet(B)=COMPLETE
GCA_028622775.1	2022CK-00784	USA	clinical	SAMN32733960	PRJNA812595	2022	Homo sapiens	abaF=COMPLETE,amvA=COMPLETE,ant(3'')-IIa=COMPLETE,aph(3'')-Ib=COMPLETE,aph(6)-Id=COMPLETE,blaADC-73=COMPLETE,blaOXA-23=COMPLETE,blaOXA-66=COMPLETE,blaTEM-1=COMPLETE,ftsI_A515V=POINT,gyrA_S81L=POINT,parC_S84L=POINT,tet(B)=COMPLETE
GCA_028622915.1	2022CK-00843	USA	clinical	SAMN32734002	PRJNA812595	2022	Homo sapiens	abaF=COMPLETE,amvA=COMPLETE,ant(3'')-IIa=COMPLETE,armA=COMPLETE,blaADC-73=COMPLETE,blaOXA-23=COMPLETE,blaOXA-66=COMPLETE,ftsI_A515V=POINT,gyrA_S81L=POINT,mph(E)=COMPLETE,msr(E)=COMPLETE,parC_S84L=POINT
GCA_028751705.1	4117201	Australia	clinical	SAMN20255403	PRJNA729463	2004	Homo sapiens	aac(3)-Ia=COMPLETE,aadA1=COMPLETE,abaF=COMPLETE,adeC=COMPLETE,amvA=COMPLETE,ant(3'')-IIa=COMPLETE,aph(3'')-Ib=COMPLETE,aph(3')-Ia=COMPLETE,aph(6)-Id=COMPLETE,blaADC-30=COMPLETE,blaOXA-66=COMPLETE,blaTEM-1=COMPLETE,gyrA_S81L=POINT,parC_S84L=POINT,sul1=COMPLETE,sul2=COMPLETE,tet(B)=COMPLETE
GCA_028752795.1	4117201			SAMN20255405	PRJNA729463	2004	Homo sapiens		many frameshifted proteins
GCA_028752815.1	4117201	Australia	clinical	SAMN20255406	PRJNA729463	2004	Homo sapiens	aac(3)-Ia=COMPLETE,aadA1=COMPLETE,abaF=COMPLETE,adeC=COMPLETE,amvA=COMPLETE,ant(3'')-IIa=COMPLETE,aph(3'')-Ib=COMPLETE,aph(3')-Ia=COMPLETE,aph(6)-Id=COMPLETE,blaADC-30=COMPLETE,blaOXA-66=COMPLETE,blaTEM-1=COMPLETE,erm(B)=COMPLETE,gyrA_S81L=POINT,parC_S84L=POINT,sul1=COMPLETE,sul2=COMPLETE,tet(B)=COMPLETE,tet(C)=COMPLETE
GCA_028753295.1	A9844		clinical	SAMN30174926	PRJNA865004		Homo sapiens	abaF=COMPLETE,adeC=COMPLETE,amvA=COMPLETE,ant(3'')-IIa=COMPLETE,aph(3'')-Ib=COMPLETE,aph(6)-Id=COMPLETE,blaADC-30=COMPLETE,blaOXA-113=COMPLETE,blaTEM-1=COMPLETE,gyrA_S81L=POINT,parC_S84L=POINT,tet(B)=COMPLETE
GCA_029581555.1		Russia	clinical	SAMN12618963	PRJNA561493	2016	Homo sapiens	aacA16=COMPLETE,aadA5=COMPLETE,abaF=COMPLETE,adeC=COMPLETE,amvA=COMPLETE,ant(3'')-IIa=COMPLETE,aph(3'')-Ib=COMPLETE,aph(6)-Id=COMPLETE,armA=COMPLETE,blaADC-30=COMPLETE,blaOXA-66=COMPLETE,blaOXA-72=COMPLETE,dfrA17=COMPLETE,gyrA_S81L=POINT,mph(E)=COMPLETE,msr(E)=COMPLETE,parC_S84L=POINT,sul1=COMPLETE,tet(B)=COMPLETE
GCA_029674685.1	96	Poland	clinical	SAMN33498121	PRJNA939738	2012	Homo sapiens	abaF=COMPLETE,adeC=COMPLETE,amvA=COMPLETE,ant(3'')-IIa=COMPLETE,aph(3'')-Ib=COMPLETE,aph(3')-VIb=COMPLETE,aph(6)-Id=COMPLETE,armA=COMPLETE,blaADC-73=COMPLETE,blaOXA-23=COMPLETE,blaOXA-66=COMPLETE,blaTEM-1=COMPLETE,ftsI_A515V=POINT,gyrA_S81L=POINT,mph(E)=COMPLETE,msr(E)=COMPLETE,parC_S84L=POINT,pmrB_A226T=POINT,sul2=COMPLETE,tet(B)=COMPLETE
GCA_029814335.1	SCCH66:Ab99738	Russia	clinical	SAMN31178858	PRJNA561493	2019	Homo sapiens	aac(6')-Ib'=COMPLETE,aadA1=COMPLETE,abaF=COMPLETE,adeC=COMPLETE,amvA=COMPLETE,ant(3'')-IIa=COMPLETE,aph(3'')-Ib=COMPLETE,aph(3')-VIa=COMPLETE,aph(6)-Id=COMPLETE,armA=COMPLETE,arr-2=COMPLETE,blaADC-30=COMPLETE,blaOXA-23=COMPLETE,blaOXA-66=COMPLETE,blaPER-7=COMPLETE,catB8=COMPLETE,cmlA5=COMPLETE,gyrA_S81L=POINT,mph(E)=COMPLETE,msr(E)=COMPLETE,parC_S84L=POINT,sul1=COMPLETE,sul2=COMPLETE
GCA_029814355.1	GIMC5506:ABT-3Ts52	Russia	clinical	SAMN12618962	PRJNA561493	2016	Homo sapiens	aac(3)-Ia=COMPLETE,aadA1=COMPLETE,abaF=COMPLETE,adeC=COMPLETE,amvA=COMPLETE,ant(3'')-IIa=COMPLETE,aph(3')-VIb=COMPLETE,blaADC-11=COMPLETE,blaOXA-23=COMPLETE,blaOXA-66=COMPLETE,blaPER-1=COMPLETE,gyrA_S81L=POINT,parC_S84L=POINT,sul1=COMPLETE
GCA_029814405.1	GIMC5511:ABT-AB4	Russia	clinical	SAMN31178862	PRJNA561493	2021	Homo sapiens	abaF=COMPLETE,adeC=COMPLETE,amvA=COMPLETE,ant(3'')-IIa=COMPLETE,aph(3'')-Ib=COMPLETE,aph(3')-VIa=COMPLETE,aph(6)-Id=COMPLETE,armA=COMPLETE,blaADC-73=COMPLETE,blaOXA-23=COMPLETE,blaOXA-66=COMPLETE,catA1=COMPLETE,ftsI_A515V=POINT,gyrA_S81L=POINT,mph(E)=COMPLETE,msr(E)=COMPLETE,parC_S84L=POINT,sul1=COMPLETE,tet(B)=COMPLETE
