# Supplementary material for: The whole-genome molecular epidemiology of sequential isolates of Acinetobacter baumannii colonizing the rectum of patients in an adult intensive care unit of a tertiary hospital
Source: Microbiol Spectr. 2023 Oct 16;11(6):e02191-23. doi: 10.1128/spectrum.02191-23 (PMC10715177; doi:10.1128/spectrum.02191-23)
Supplement: Table S5 — Correlation between antimicrobial resistance phenotype and antimicrobial resistance genotype. [file spectrum.02191-23-s0006.xlsx]

## Sheet: Table S5
Table S5. Correlation between antibiotic resistance phenotype and antimicrobial resistance genotype
Patient isolates†	Piperacillin	Piperacillin /tazobactam	Ceftazidime	Cefepime	Cefotaxime	Ceftriaxone	Imipenem	Meropenem	Carbapenemase (OXA-51 family)	Carbapenemase	Beta-lactamase (not ESBL or carbapenemase)	Carbapenem	ESBL (AmpC type)	Beta-lactamase (unknown spectrum)	ESBL	Gentamicin	Amikacin	Aminoglycosides (Ribosomal methyltransferase)	Other aminoglycoside resistance (non-RMT)	Gentamicin	Gentamicin/Kanamycin/Tobramycin	Amikacin/Kanamycin/Tobramycin	Tetracycline	Tigecycline		Ciprofloxacin	Levofloxacin		Trimethoprim/sulfamethoxazole		Colistin	Efflux	MLST	Group
	Penicillin	Penicillin	cephalosporin	cephalosporin	cephalosporin	cephalosporin	carbapenem	carbapenem								aminoglycoside	aminoglycoside						tetracycline	tetracycline		fluoroquinolone	fluoroquinolone		Trimethoprim/sulfamethoxazole		polymyxin
	PIP	TZP	CAZ	FEP	CTX	CRO	IPM	MEM								GEN	AMK						TET	TGC		CIP	LVX		SXT		CST
	PHENOTYPE	PHENOTYPE	PHENOTYPE	PHENOTYPE	PHENOTYPE	PHENOTYPE	PHENOTYPE	PHENOTYPE	GENOTYPE	GENOTYPE	GENOTYPE	GENOTYPE	GENOTYPE	GENOTYPE	GENOTYPE	PHENOTYPE	PHENOTYPE	GENOTYPE	GENOTYPE	GENOTYPE	GENOTYPE	GENOTYPE	PHENOTYPE	PHENOTYPE	GENOTYPE	PHENOTYPE	PHENOTYPE	GENOTYPE	PHENOTYPE	GENOTYPE	PHENOTYPE	GENOTYPE
E2a	PIP	TZP	CAZ	FEP	CTX	CRO	IPM	MEM	blaOXA-66	blaOXA-23			blaADC-30			I			aacA16	aac(3)-Ia			TET	TGC	tet(B)	CIP	LVX	gyrA_S81L,parC_S84L				adeC,amvA	2	G1
I1	PIP	TZP	CAZ		CTX	I			blaOXA-66	blaOXA-23			blaADC-30			I			aacA16	aac(3)-Ia				TGC	tet(B)			gyrA_S81L,parC_S84L			CST	adeC,amvA	2	G1
I2b	PIP	TZP	CAZ	FEP	CTX	CRO	IPM	MEM	blaOXA-66	blaOXA-23			blaADC-30						aacA16	aac(3)-Ia			TET	TGC	tet(B)	CIP	LVX	gyrA_S81L,parC_S84L	SXT			adeC,amvA	2	G1
I3a	PIP	TZP	CAZ	FEP	CTX	CRO	IPM	MEM	blaOXA-66	blaOXA-23			blaADC-30			I			aacA16	aac(3)-Ia			TET	TGC	tet(B)	CIP	LVX	gyrA_S81L,parC_S84L	SXT			adeC,amvA	2	G1
K6	PIP	TZP	CAZ	FEP	CTX	CRO	IPM	MEM	blaOXA-66	blaOXA-23			blaADC-30			I			aacA16	aac(3)-Ia			TET	TGC	tet(B)	CIP	I	gyrA_S81L,parC_S84L	SXT	sul2		adeC,amvA	2	G1
X1	PIP	TZP	CAZ	FEP	CTX	CRO	IPM	MEM	blaOXA-66	blaOXA-23			blaADC-30						aacA16				TET	TGC	tet(B)	CIP	LVX	gyrA_S81L,parC_S84L	SXT	sul2		adeC,amvA	2	G1
X6a	PIP	TZP	CAZ	FEP	CTX	CRO	IPM	MEM	blaOXA-66	blaOXA-23			blaADC-30				I		aacA16				TET	TGC	tet(B)	CIP	LVX	gyrA_S81L,parC_S84L	SXT	sul2		adeC,amvA	2	G1
X2	PIP	TZP	CAZ	FEP	CTX	CRO	IPM	MEM	blaOXA-66	blaOXA-23	blaTEM-1	ftsI_A515V	blaADC-73			GEN	AMK	armA					TET	TGC	tet(B)	CIP	I	gyrA_S81L,parC_S84L	SXT	sul2		adeC,amvA	2	G2
X3a	PIP	TZP	CAZ	FEP	CTX	CRO	IPM	MEM	blaOXA-66	blaOXA-23	blaTEM-1	ftsI_A515V	blaADC-73			GEN	AMK	armA					TET	TGC	tet(B)	CIP	LVX	gyrA_S81L,parC_S84L	SXT	sul2		adeC,amvA	2	G2
X3b	PIP	TZP	CAZ	FEP	CTX	CRO	IPM	MEM	blaOXA-66	blaOXA-23	blaTEM-1	ftsI_A515V	blaADC-73			GEN	AMK	armA					TET	TGC	tet(B)	CIP	LVX	gyrA_S81L,parC_S84L	SXT	sul2		adeC,amvA	2	G2
X3c	PIP	TZP	CAZ	FEP	CTX	CRO	IPM	MEM	blaOXA-66	blaOXA-23	blaTEM-1	ftsI_A515V	blaADC-73			GEN	AMK	armA					TET	TGC	tet(B)	CIP	LVX	gyrA_S81L,parC_S84L	SXT	sul2		adeC,amvA	2	G2
X3d	PIP	TZP	CAZ	FEP	CTX	CRO	IPM	MEM	blaOXA-66	blaOXA-23	blaTEM-1	ftsI_A515V	blaADC-73			GEN	AMK	armA					TET	TGC	tet(B)	CIP	LVX	gyrA_S81L,parC_S84L	SXT	sul2		adeC,amvA	2	G2
X4	PIP	TZP	CAZ	FEP	CTX	CRO	IPM	MEM	blaOXA-66	blaOXA-23	blaTEM-1	ftsI_A515V	blaADC-73			GEN	AMK	armA					TET	TGC	tet(B)	CIP	LVX	gyrA_S81L,parC_S84L				adeC,amvA	2	G2
X5	PIP	TZP	CAZ	FEP	CTX	CRO	IPM	MEM	blaOXA-66	blaOXA-23	blaTEM-1	ftsI_A515V	blaADC-73			GEN	AMK	armA					TET	TGC	tet(B)	CIP	LVX	gyrA_S81L,parC_S84L				adeC,amvA	2	G2
X6b	PIP	TZP	CAZ	FEP	CTX	CRO	IPM	MEM	blaOXA-66	blaOXA-23	blaTEM-1	ftsI_A515V	blaADC-73			GEN	AMK	armA					TET	TGC	tet(B)	CIP	LVX	gyrA_S81L,parC_S84L	SXT	sul2		adeC,amvA	2	G2
X7	PIP	TZP	CAZ	FEP	CTX	CRO	IPM	MEM	blaOXA-66	blaOXA-23	blaTEM-1	ftsI_A515V	blaADC-73			GEN	AMK	armA					TET	TGC	tet(B)	CIP	LVX	gyrA_S81L,parC_S84L				adeC,amvA	2	G2
R3b	PIP	TZP	CAZ	FEP	CTX	CRO	IPM	MEM	blaOXA-66	blaOXA-23			blaADC-25			GEN				aac(3)-Ia			TET	TGC		CIP	LVX	gyrA_S81L,parC_S84L		sul2		adeC,amvA	2	G3
R4	PIP	TZP	I	FEP	CTX	CRO	IPM	MEM	blaOXA-66	blaOXA-23			blaADC-25			GEN				aac(3)-Ia	ant(2'')-Ia*		TET	TGC	tet(B)	CIP	LVX	gyrA_S81L,parC_S84L		sul2		adeC,amvA	2	G3
Y2	PIP	TZP		FEP	CTX	CRO	IPM	MEM	blaOXA-66	blaOXA-23			blaADC-25			GEN				aac(3)-Ia			TET	TGC		CIP	LVX	gyrA_S81L,parC_S84L	SXT	sul2		adeC,amvA	2	G3
Z3a	PIP	TZP	I	FEP	CTX	I	IPM	MEM	blaOXA-66	blaOXA-23			blaADC-25			GEN	I			aac(3)-Ia			TET	TGC		CIP	LVX	gyrA_S81L,parC_S84L	SXT	sul2		adeC,amvA	2	G3
Z6	PIP	TZP		I	CTX	I	IPM	MEM	blaOXA-66	blaOXA-23			blaADC-25							aac(3)-Ia			TET			CIP	I	gyrA_S81L,parC_S84L	SXT	sul2		adeC,amvA	2	G3
A3	PIP	TZP	CAZ	FEP	CTX	CRO	IPM	MEM	blaOXA-66	blaOXA-23	blaTEM-1	ftsI_A515V	blaADC-73			GEN	AMK	armA					TET	TGC	tet(B)	CIP	LVX	gyrA_S81L,parC_S84L	SXT	sul2		adeC,amvA	2	Main
A4	PIP	TZP	CAZ	FEP	CTX	CRO	IPM	MEM	blaOXA-66	blaOXA-23	blaTEM-1	ftsI_A515V	blaADC-73			GEN	AMK	armA					TET	TGC	tet(B)	CIP	LVX	gyrA_S81L,parC_S84L				adeC,amvA	2	Main
A5b	PIP	TZP	CAZ	FEP	CTX	CRO	IPM	MEM	blaOXA-66	blaOXA-23	blaTEM-1	ftsI_A515V	blaADC-73			GEN	AMK	armA					TET	TGC	tet(B)	CIP	LVX	gyrA_S81L,parC_S84L	SXT	sul2		adeC,amvA	2	Main
B1	PIP	TZP	CAZ	FEP	CTX	CRO	IPM	MEM	blaOXA-66	blaOXA-23	blaTEM-1	ftsI_A515V	blaADC-73			GEN	AMK	armA					TET	TGC	tet(B)	CIP	LVX	gyrA_S81L,parC_S84L	SXT	sul2		adeC,amvA	2	Main
B2	PIP	TZP	CAZ	FEP	CTX	CRO	IPM	MEM	blaOXA-66	blaOXA-23	blaTEM-1	ftsI_A515V	blaADC-73			GEN	AMK	armA					TET	TGC	tet(B)	CIP	LVX	gyrA_S81L,parC_S84L				adeC,amvA	2	Main
B3	PIP	TZP	CAZ	FEP	CTX	CRO	IPM	MEM	blaOXA-66	blaOXA-23	blaTEM-1	ftsI_A515V	blaADC-73			GEN	AMK	armA					TET	TGC	tet(B)	CIP	LVX	gyrA_S81L,parC_S84L				adeC,amvA	2	Main
B4	PIP	TZP	CAZ	FEP	CTX	CRO	IPM	MEM	blaOXA-66	blaOXA-23	blaTEM-1	ftsI_A515V	blaADC-73			GEN	AMK	armA					TET	TGC	tet(B)	CIP	LVX	gyrA_S81L,parC_S84L	SXT	sul2		adeC,amvA	2	Main
B5	PIP	TZP	CAZ	FEP	CTX	CRO	IPM	MEM	blaOXA-66	blaOXA-23	blaTEM-1	ftsI_A515V	blaADC-73			GEN	AMK	armA					TET	TGC	tet(B)	CIP	LVX	gyrA_S81L,parC_S84L	SXT	sul2		adeC,amvA	2	Main
B7	PIP	TZP	CAZ	FEP	CTX	CRO	IPM	MEM	blaOXA-66	blaOXA-23	blaTEM-1	ftsI_A515V	blaADC-73			GEN	AMK	armA					TET	TGC	tet(B)	CIP	LVX	gyrA_S81L,parC_S84L	SXT	sul2		adeC,amvA	2	Main
C1	PIP	TZP	CAZ	FEP	CTX	CRO	IPM	MEM	blaOXA-66	blaOXA-23	blaTEM-1	ftsI_A515V	blaADC-73			GEN	AMK	armA					TET	TGC	tet(B)	CIP	LVX	gyrA_S81L,parC_S84L	SXT	sul2		adeC,amvA	2	Main
C3	PIP	TZP	CAZ	FEP	CTX	CRO	IPM	MEM	blaOXA-66	blaOXA-23	blaTEM-1	ftsI_A515V	blaADC-73			GEN	AMK	armA					TET	TGC	tet(B)	CIP	LVX	gyrA_S81L,parC_S84L	SXT	sul2		adeC,amvA	2	Main
C4	PIP	TZP	CAZ	FEP	CTX	CRO	IPM	MEM	blaOXA-66	blaOXA-23	blaTEM-1	ftsI_A515V	blaADC-73			I		armA					TET	TGC	tet(B)	CIP	LVX	gyrA_S81L,parC_S84L				adeC,amvA	2	Main
C5a	PIP	TZP	CAZ	FEP	CTX	CRO	IPM	MEM	blaOXA-66	blaOXA-23	blaTEM-1	ftsI_A515V	blaADC-73			GEN	AMK	armA					TET	TGC	tet(B)	CIP	LVX	gyrA_S81L,parC_S84L				adeC,amvA	2	Main
C5b	PIP	TZP	CAZ	FEP	CTX	CRO	IPM	MEM	blaOXA-66	blaOXA-23	blaTEM-1	ftsI_A515V	blaADC-73			GEN	AMK	armA					TET	TGC	tet(B)	CIP	LVX	gyrA_S81L,parC_S84L				adeC,amvA	2	Main
C5c	PIP	TZP	CAZ	FEP	CTX	CRO	IPM	MEM	blaOXA-66	blaOXA-23	blaTEM-1	ftsI_A515V	blaADC-73			GEN	AMK	armA					TET	TGC	tet(B)	CIP	LVX	gyrA_S81L,parC_S84L				adeC,amvA	2	Main
C6	PIP	TZP	CAZ	FEP	CTX	CRO	IPM	MEM	blaOXA-66	blaOXA-23	blaTEM-1	ftsI_A515V	blaADC-73			GEN	AMK	armA					TET	TGC	tet(B)	CIP	LVX	gyrA_S81L,parC_S84L				adeC,amvA	2	Main
D1	PIP	TZP	CAZ	FEP	CTX	CRO	IPM	MEM	blaOXA-66	blaOXA-23	blaTEM-1	ftsI_A515V	blaADC-73			GEN	AMK	armA					TET	TGC	tet(B)	CIP	LVX	gyrA_S81L,parC_S84L	SXT	sul2		adeC,amvA	2	Main
D2	PIP	TZP	CAZ	FEP	CTX	CRO	IPM	MEM	blaOXA-66	blaOXA-23	blaTEM-1	ftsI_A515V	blaADC-73			GEN	AMK	armA					TET	TGC	tet(B)	CIP	LVX	gyrA_S81L,parC_S84L	SXT			adeC,amvA	2	Main
D3	PIP	TZP	CAZ	FEP	CTX	CRO	IPM	MEM	blaOXA-66	blaOXA-23	blaTEM-1	ftsI_A515V	blaADC-73			GEN	AMK	armA					TET	TGC	tet(B)	CIP	LVX	gyrA_S81L,parC_S84L	SXT	sul2		adeC,amvA	2	Main
D4	PIP	TZP	CAZ	FEP	CTX	CRO	IPM	MEM	blaOXA-66	blaOXA-23	blaTEM-1	ftsI_A515V	blaADC-73			GEN	AMK	armA					TET	TGC	tet(B)	CIP	LVX	gyrA_S81L,parC_S84L	SXT	sul2		adeC,amvA	2	Main
D5	PIP	TZP	CAZ	FEP	CTX	CRO	IPM	MEM	blaOXA-66	blaOXA-23	blaTEM-1	ftsI_A515V	blaADC-73			GEN	AMK	armA					TET	TGC	tet(B)	CIP	I	gyrA_S81L,parC_S84L	SXT	sul2		adeC,amvA	2	Main
D6	PIP	TZP	CAZ	FEP	CTX	CRO	IPM	MEM	blaOXA-66	blaOXA-23	blaTEM-1	ftsI_A515V	blaADC-73			GEN	AMK	armA					TET	TGC	tet(B)	CIP	LVX	gyrA_S81L,parC_S84L	SXT	sul2		adeC,amvA	2	Main
D7	PIP	TZP	CAZ	FEP	CTX	CRO	IPM	MEM	blaOXA-66	blaOXA-23	blaTEM-1	ftsI_A515V	blaADC-73			GEN	AMK	armA					TET	TGC	tet(B)	CIP	LVX	gyrA_S81L,parC_S84L	SXT	sul2		adeC,amvA	2	Main
E1	PIP	TZP	CAZ	FEP	CTX	CRO	IPM	MEM	blaOXA-66	blaOXA-23	blaTEM-1	ftsI_A515V	blaADC-73			GEN	AMK	armA					TET	TGC	tet(B)	CIP	LVX	gyrA_S81L,parC_S84L				adeC,amvA	2	Main
E3	PIP	TZP	CAZ	FEP	CTX	CRO	IPM	MEM	blaOXA-66	blaOXA-23	blaTEM-1	ftsI_A515V	blaADC-73			GEN	AMK	armA					TET	TGC	tet(B)	CIP	LVX	gyrA_S81L,parC_S84L				adeC,amvA	2	Main
E4	I	I	CAZ	I	I	CRO			blaOXA-66	blaOXA-23	blaTEM-1	ftsI_A515V	blaADC-73					armA					TET	TGC	tet(B)			gyrA_S81L,parC_S84L				adeC,amvA	2	Main
F1	PIP	TZP	CAZ	FEP	CTX	CRO	IPM	MEM	blaOXA-66	blaOXA-23	blaTEM-1	ftsI_A515V	blaADC-73			GEN	AMK	armA					TET	TGC	tet(B)	CIP	LVX	gyrA_S81L,parC_S84L	SXT	sul2		adeC,amvA	2	Main
F2	PIP	TZP	CAZ	FEP	CTX	CRO	IPM	MEM	blaOXA-66	blaOXA-23	blaTEM-1	ftsI_A515V	blaADC-73			GEN	AMK	armA					TET	TGC	tet(B)	CIP	LVX	gyrA_S81L,parC_S84L	SXT	sul2		adeC,amvA	2	Main
F3	PIP	TZP	CAZ	FEP	CTX	CRO	IPM	MEM	blaOXA-66	blaOXA-23	blaTEM-1	ftsI_A515V	blaADC-73			GEN	AMK	armA					TET	TGC	tet(B)	CIP	I	gyrA_S81L,parC_S84L	SXT	sul2		adeC,amvA	2	Main
F4	PIP	TZP	CAZ	FEP	CTX	CRO	IPM	MEM	blaOXA-66	blaOXA-23	blaTEM-1	ftsI_A515V	blaADC-73			GEN	AMK	armA					TET	TGC	tet(B)	CIP	LVX	gyrA_S81L,parC_S84L	SXT	sul2		adeC,amvA	2	Main
F5	PIP	TZP	CAZ	FEP	CTX	CRO	IPM	MEM	blaOXA-66	blaOXA-23	blaTEM-1	ftsI_A515V	blaADC-73			GEN	AMK	armA					TET	TGC	tet(B)	CIP	LVX	gyrA_S81L,parC_S84L	SXT	sul2		adeC,amvA	2	Main
G1a	PIP	TZP	CAZ	FEP	CTX	CRO	IPM	MEM	blaOXA-66	blaOXA-23	blaTEM-1	ftsI_A515V	blaADC-73			GEN	AMK	armA					TET	TGC	tet(B)	CIP	I	gyrA_S81L,parC_S84L				adeC,amvA	2	Main
G1b	PIP	TZP	CAZ	FEP	CTX	CRO	IPM	MEM	blaOXA-66	blaOXA-23	blaTEM-1	ftsI_A515V	blaADC-73			GEN	AMK	armA					TET	TGC	tet(B)	CIP	I	gyrA_S81L,parC_S84L				adeC,amvA	2	Main
G2	PIP	TZP	CAZ	FEP	CTX	CRO	IPM	MEM	blaOXA-66	blaOXA-23	blaTEM-1	ftsI_A515V	blaADC-73			GEN	AMK	armA					TET	TGC	tet(B)	CIP	LVX	gyrA_S81L,parC_S84L				adeC,amvA	2	Main
G3a	PIP	TZP	CAZ	FEP	CTX	CRO	IPM	MEM	blaOXA-66	blaOXA-23	blaTEM-1	ftsI_A515V	blaADC-73			GEN	AMK	armA					TET	TGC	tet(B)	CIP	LVX	gyrA_S81L,parC_S84L				adeC,amvA	2	Main
G3b	PIP	TZP	CAZ	FEP	CTX	CRO	IPM	MEM	blaOXA-66	blaOXA-23	blaTEM-1	ftsI_A515V	blaADC-73			GEN	AMK	armA					TET	TGC	tet(B)	CIP	LVX	gyrA_S81L,parC_S84L				adeC,amvA	2	Main
G4	PIP	TZP	CAZ	FEP	CTX	CRO	IPM	MEM	blaOXA-66	blaOXA-23	blaTEM-1	ftsI_A515V	blaADC-73			GEN	AMK	armA					TET	TGC	tet(B)	CIP	LVX	gyrA_S81L,parC_S84L				adeC,amvA	2	Main
G5a	PIP	TZP	CAZ	FEP	CTX	CRO	IPM	MEM	blaOXA-66	blaOXA-23	blaTEM-1	ftsI_A515V	blaADC-73			GEN	AMK	armA					TET	TGC	tet(B)	CIP	I	gyrA_S81L,parC_S84L				adeC,amvA	2	Main
G5b	PIP	TZP	CAZ	FEP	CTX	CRO	IPM	MEM	blaOXA-66	blaOXA-23	blaTEM-1	ftsI_A515V	blaADC-73			GEN	AMK	armA					TET	TGC	tet(B)	CIP	LVX	gyrA_S81L,parC_S84L				adeC,amvA	2	Main
G5c	PIP	TZP	CAZ	FEP	CTX	CRO	IPM	MEM	blaOXA-66	blaOXA-23	blaTEM-1	ftsI_A515V	blaADC-73			GEN	AMK	armA					TET	TGC	tet(B)	CIP	LVX	gyrA_S81L,parC_S84L				adeC,amvA	2	Main
H1	PIP	TZP	CAZ	FEP	CTX	CRO	IPM	MEM	blaOXA-66	blaOXA-23	blaTEM-1	ftsI_A515V	blaADC-73			GEN	AMK	armA					TET	TGC	tet(B)	CIP	LVX	gyrA_S81L,parC_S84L	SXT	sul2		adeC,amvA	2	Main
H2	PIP	TZP	CAZ	FEP	CTX	CRO	IPM	MEM	blaOXA-66	blaOXA-23	blaTEM-1	ftsI_A515V	blaADC-73			GEN	AMK	armA					TET	TGC	tet(B)	CIP	LVX	gyrA_S81L,parC_S84L	SXT	sul2		adeC,amvA	2	Main
H3	PIP	TZP	CAZ	FEP	CTX	CRO	IPM	MEM	blaOXA-66	blaOXA-23	blaTEM-1	ftsI_A515V	blaADC-73			GEN	AMK	armA					TET	TGC	tet(B)	CIP	LVX	gyrA_S81L,parC_S84L	SXT	sul2		adeC,amvA	2	Main
H4	PIP	TZP	CAZ	FEP	CTX	CRO	IPM	MEM	blaOXA-66	blaOXA-23	blaTEM-1	ftsI_A515V	blaADC-73			GEN	AMK	armA					TET	TGC	tet(B)	CIP	LVX	gyrA_S81L,parC_S84L	SXT	sul2		adeC,amvA	2	Main
H5	PIP	TZP	CAZ	FEP	CTX	CRO	IPM	MEM	blaOXA-66	blaOXA-23	blaTEM-1	ftsI_A515V	blaADC-73			GEN	AMK	armA					TET	TGC	tet(B)	CIP	LVX	gyrA_S81L,parC_S84L	SXT	sul2		adeC,amvA	2	Main
I3b	PIP	TZP	CAZ	FEP	CTX	CRO	IPM	MEM	blaOXA-66	blaOXA-23		ftsI_A515V	blaADC-73			I		armA					TET	TGC	tet(B)	CIP	LVX	gyrA_S81L,parC_S84L				adeC,amvA	2	Main
I4	PIP	TZP	CAZ	FEP	CTX	CRO	IPM	MEM	blaOXA-66	blaOXA-23		ftsI_A515V	blaADC-73			GEN	AMK	armA					TET	TGC	tet(B)	CIP	LVX	gyrA_S81L,parC_S84L				adeC,amvA	2	Main
I5	PIP	TZP	CAZ	FEP	CTX	CRO	IPM	MEM	blaOXA-66	blaOXA-23		ftsI_A515V	blaADC-73			GEN	AMK	armA					TET	TGC	tet(B)	CIP	LVX	gyrA_S81L,parC_S84L				adeC,amvA	2	Main
I8	PIP	TZP	CAZ	FEP	CTX	CRO	IPM	MEM	blaOXA-66	blaOXA-23		ftsI_A515V	blaADC-73			GEN	AMK	armA					TET	TGC	tet(B)	CIP	LVX	gyrA_S81L,parC_S84L				adeC,amvA	2	Main
J1	PIP	TZP	CAZ	FEP	CTX	CRO	IPM	MEM	blaOXA-66	blaOXA-23	blaTEM-1	ftsI_A515V	blaADC-73			GEN	AMK	armA					TET	TGC	tet(B)	CIP	LVX	gyrA_S81L,parC_S84L				adeC,amvA	2	Main
J2	PIP	TZP	CAZ	FEP	CTX	CRO	IPM	MEM	blaOXA-66	blaOXA-23	blaTEM-1	ftsI_A515V	blaADC-73			GEN	AMK	armA					TET	TGC	tet(B)	CIP	LVX	gyrA_S81L,parC_S84L				adeC,amvA	2	Main
J3a	PIP	TZP	CAZ	FEP	CTX	CRO	IPM	MEM	blaOXA-66	blaOXA-23	blaTEM-1	ftsI_A515V	blaADC-73			GEN	AMK	armA					TET	TGC	tet(B)	CIP	LVX	gyrA_S81L,parC_S84L				adeC,amvA	2	Main
J3b	PIP	TZP	CAZ	FEP	CTX	CRO	IPM	MEM	blaOXA-66	blaOXA-23	blaTEM-1	ftsI_A515V	blaADC-73			GEN	AMK	armA					TET	TGC	tet(B)	CIP	LVX	gyrA_S81L,parC_S84L				adeC,amvA	2	Main
J4a	PIP	TZP	CAZ	FEP	CTX	CRO	IPM	MEM	blaOXA-66	blaOXA-23	blaTEM-1	ftsI_A515V	blaADC-73			GEN	AMK	armA					TET	TGC	tet(B)	CIP	LVX	gyrA_S81L,parC_S84L				adeC,amvA	2	Main
J4b	PIP	TZP	CAZ		CTX	CRO	IPM	MEM	blaOXA-66	blaOXA-23	blaTEM-1	ftsI_A515V	blaADC-73			GEN	AMK	armA					TET	TGC	tet(B)	CIP	LVX	gyrA_S81L,parC_S84L				adeC,amvA	2	Main
K1	PIP	TZP	CAZ	FEP	CTX	CRO	IPM	MEM	blaOXA-66	blaOXA-23	blaTEM-1	ftsI_A515V	blaADC-73			GEN	AMK	armA					TET	TGC	tet(B)	CIP	LVX	gyrA_S81L,parC_S84L	SXT			adeC,amvA	2	Main
K2	PIP	TZP	CAZ	FEP	CTX	CRO	IPM	MEM	blaOXA-66	blaOXA-23	blaTEM-1	ftsI_A515V	blaADC-73			GEN	AMK	armA					TET	TGC	tet(B)	CIP	LVX	gyrA_S81L,parC_S84L	SXT	sul2		adeC,amvA	2	Main
K3	PIP	TZP	CAZ	FEP	CTX	CRO	IPM	MEM	blaOXA-66	blaOXA-23	blaTEM-1	ftsI_A515V	blaADC-73			GEN	AMK	armA					TET	TGC	tet(B)	CIP	LVX	gyrA_S81L,parC_S84L	SXT	sul2		adeC,amvA	2	Main
K4	PIP	TZP	CAZ	FEP	CTX	CRO	IPM	MEM	blaOXA-66	blaOXA-23	blaTEM-1	ftsI_A515V	blaADC-73			GEN	AMK	armA					TET		tet(B)	CIP		gyrA_S81L,parC_S84L				adeC,amvA	2	Main
L1	PIP	TZP	CAZ	FEP	CTX	CRO	IPM	MEM	blaOXA-66	blaOXA-23	blaTEM-1	ftsI_A515V	blaADC-73			GEN	AMK	armA					TET	TGC	tet(B)	CIP	LVX	gyrA_S81L,parC_S84L	SXT	sul2		adeC,amvA	2	Main
L3	PIP	TZP	CAZ	FEP	CTX	CRO	IPM	MEM	blaOXA-66	blaOXA-23	blaTEM-1	ftsI_A515V	blaADC-73			GEN	AMK	armA*					TET	TGC	tet(B)	CIP	LVX	gyrA_S81L,parC_S84L	SXT	sul2		adeC,amvA	2	Main
L5b	PIP	TZP	CAZ	FEP	CTX	CRO	IPM	MEM	blaOXA-66	blaOXA-23	blaTEM-1	ftsI_A515V	blaADC-73			GEN	AMK	armA					TET	TGC	tet(B)	CIP	LVX	gyrA_S81L,parC_S84L	SXT	sul2		adeC,amvA	2	Main
L7	I	TZP		FEP	CTX	CRO	IPM	MEM	blaOXA-66	blaOXA-23		ftsI_A515V	blaADC-73			GEN		armA					TET	TGC	tet(B)	CIP	LVX	gyrA_S81L,parC_S84L	SXT			adeC,amvA	2	Main
M1	PIP	TZP	CAZ	FEP	CTX	CRO	IPM	MEM	blaOXA-66	blaOXA-23	blaTEM-1	ftsI_A515V	blaADC-73			GEN	AMK	armA					TET	TGC	tet(B)	CIP	LVX	gyrA_S81L,parC_S84L	I			adeC,amvA	2	Main
M2	PIP	TZP	CAZ	FEP	CTX	CRO	IPM	MEM	blaOXA-66	blaOXA-23	blaTEM-1	ftsI_A515V	blaADC-73			GEN	AMK	armA					TET	TGC	tet(B)	CIP	LVX	gyrA_S81L,parC_S84L				adeC,amvA	2	Main
M3a	PIP	TZP	CAZ	FEP	CTX	CRO	IPM	MEM	blaOXA-66	blaOXA-23	blaTEM-1	ftsI_A515V	blaADC-73			GEN	AMK	armA					TET	TGC	tet(B)	CIP	LVX	gyrA_S81L,parC_S84L				adeC,amvA	2	Main
M3b	PIP	TZP	CAZ	FEP	CTX	CRO	IPM	MEM	blaOXA-66	blaOXA-23	blaTEM-1	ftsI_A515V	blaADC-73			GEN	AMK	armA					TET	TGC	tet(B)	CIP	LVX	gyrA_S81L,parC_S84L				adeC,amvA	2	Main
M3c	PIP	TZP	CAZ	FEP	CTX	CRO	IPM	MEM	blaOXA-66	blaOXA-23	blaTEM-1	ftsI_A515V	blaADC-73			GEN	AMK	armA					TET	TGC	tet(B)	CIP	LVX	gyrA_S81L,parC_S84L				adeC,amvA	2	Main
M3d	PIP	TZP	CAZ	FEP	CTX	CRO	IPM	MEM	blaOXA-66	blaOXA-23	blaTEM-1	ftsI_A515V	blaADC-73			GEN	AMK	armA					TET	TGC	tet(B)	CIP	LVX	gyrA_S81L,parC_S84L				adeC,amvA	2	Main
M3e	PIP	TZP	CAZ	FEP	CTX	CRO	IPM	MEM	blaOXA-66	blaOXA-23	blaTEM-1	ftsI_A515V	blaADC-73			GEN	AMK	armA					TET	TGC	tet(B)	CIP	LVX	gyrA_S81L,parC_S84L				adeC,amvA	2	Main
M4	PIP	TZP	CAZ	FEP	CTX	CRO	IPM	MEM	blaOXA-66	blaOXA-23	blaTEM-1	ftsI_A515V	blaADC-73			GEN	AMK	armA					TET	TGC	tet(B)	CIP	LVX	gyrA_S81L,parC_S84L				adeC,amvA	2	Main
M5	PIP	TZP	CAZ	FEP	CTX	CRO	IPM	MEM	blaOXA-66	blaOXA-23	blaTEM-1	ftsI_A515V	blaADC-73			GEN	AMK	armA					TET	TGC	tet(B)	CIP	LVX	gyrA_S81L,parC_S84L	I			adeC,amvA	2	Main
M6	PIP	TZP	CAZ	FEP	CTX	CRO	IPM	MEM	blaOXA-66	blaOXA-23	blaTEM-1	ftsI_A515V	blaADC-73			GEN	AMK	armA					TET	TGC	tet(B)	CIP	LVX	parC_S84L				adeC,amvA	2	Main
N1	PIP	TZP	CAZ	FEP	CTX	CRO	IPM	MEM	blaOXA-66	blaOXA-23	blaTEM-1	ftsI_A515V	blaADC-73			GEN	AMK	armA			ant(2'')-Ia*		TET	TGC	tet(B)	CIP	LVX	parC_S84L	SXT	sul2		adeC,amvA	2	Main
N2	PIP	TZP	CAZ	FEP	CTX	CRO	IPM	MEM	blaOXA-66	blaOXA-23	blaTEM-1	ftsI_A515V	blaADC-73			GEN	AMK	armA					TET	TGC	tet(B)	CIP	LVX	gyrA_S81L,parC_S84L	SXT	sul2		adeC,amvA	2	Main
N3	PIP	TZP	CAZ	FEP	CTX	CRO	IPM	MEM	blaOXA-66	blaOXA-23	blaTEM-1	ftsI_A515V	blaADC-73			GEN	AMK	armA					TET	TGC	tet(B)	CIP	LVX	gyrA_S81L,parC_S84L	SXT	sul2		adeC,amvA	2	Main
N4a	PIP	TZP	CAZ	FEP	CTX	CRO	IPM	MEM	blaOXA-66	blaOXA-23	blaTEM-1	ftsI_A515V	blaADC-73			GEN	AMK	armA					TET	TGC	tet(B)	CIP	LVX	gyrA_S81L,parC_S84L	SXT	sul2		adeC,amvA	2	Main
N4b	PIP	TZP	CAZ	FEP	CTX	CRO	IPM	MEM	blaOXA-66	blaOXA-23	blaTEM-1	ftsI_A515V	blaADC-73			GEN	AMK	armA					TET	TGC	tet(B)	CIP	LVX	gyrA_S81L,parC_S84L	SXT	sul2		adeC,amvA	2	Main
N5a	PIP	TZP	CAZ	FEP	CTX	CRO	IPM	MEM	blaOXA-66	blaOXA-23	blaTEM-1	ftsI_A515V	blaADC-73			GEN	AMK	armA					TET	TGC	tet(B)	CIP	LVX	gyrA_S81L,parC_S84L	SXT	sul2		adeC,amvA	2	Main
N5b	PIP	TZP	CAZ	FEP	CTX	CRO	IPM	MEM	blaOXA-66	blaOXA-23	blaTEM-1	ftsI_A515V	blaADC-73			GEN	AMK	armA					TET	TGC	tet(B)	CIP	LVX	gyrA_S81L,parC_S84L	SXT	sul2		adeC,amvA	2	Main
N6a	PIP	TZP	CAZ	FEP	CTX	CRO	IPM	MEM	blaOXA-66	blaOXA-23	blaTEM-1	ftsI_A515V	blaADC-73			I							TET	TGC	tet(B)	CIP	LVX	gyrA_S81L,parC_S84L	SXT	sul2		adeC,amvA	2	Main
N6b	PIP	TZP	CAZ	FEP	CTX	CRO	IPM	MEM	blaOXA-66	blaOXA-23	blaTEM-1	ftsI_A515V	blaADC-73			I							TET	TGC	tet(B)	CIP	LVX	gyrA_S81L,parC_S84L	SXT	sul2		adeC,amvA	2	Main
N7a	PIP	TZP	CAZ	FEP	CTX	CRO	IPM	MEM	blaOXA-66	blaOXA-23	blaTEM-1	ftsI_A515V	blaADC-73			GEN	AMK	armA					TET	TGC	tet(B)	CIP	LVX	gyrA_S81L,parC_S84L	SXT	sul2		adeC,amvA	2	Main
N7b	PIP	TZP	CAZ	FEP	CTX	CRO	IPM	MEM	blaOXA-66	blaOXA-23	blaTEM-1	ftsI_A515V	blaADC-73			GEN	AMK	armA					TET	TGC	tet(B)	CIP	LVX	gyrA_S81L,parC_S84L	SXT	sul2		adeC,amvA	2	Main
N8	PIP	TZP	CAZ	FEP	CTX	CRO	IPM	MEM	blaOXA-66	blaOXA-23	blaTEM-1	ftsI_A515V	blaADC-73			GEN	AMK	armA					TET	TGC	tet(B)	CIP	LVX	gyrA_S81L,parC_S84L				adeC,amvA	2	Main
N9	PIP	TZP	CAZ	FEP	CTX	CRO	IPM	MEM	blaOXA-66	blaOXA-23	blaTEM-1	ftsI_A515V	blaADC-73			GEN	AMK	armA					TET	TGC	tet(B)	CIP	LVX	gyrA_S81L,parC_S84L				adeC,amvA	2	Main
O5	PIP	TZP	CAZ	FEP	CTX	CRO	IPM	MEM	blaOXA-66	blaOXA-23		ftsI_A515V	blaADC-73			GEN	AMK	armA					TET	TGC	tet(B)	CIP	I	gyrA_S81L,parC_S84L				adeC,amvA	2	Main
O6	PIP	TZP	CAZ	FEP	CTX	CRO	IPM	MEM	blaOXA-66	blaOXA-23		ftsI_A515V	blaADC-73			GEN	AMK	armA					TET	TGC	tet(B)	CIP	LVX	gyrA_S81L,parC_S84L				adeC,amvA	2	Main
P1	PIP	TZP	CAZ	FEP	CTX	CRO	IPM	MEM	blaOXA-66	blaOXA-23	blaTEM-1	ftsI_A515V	blaADC-73			GEN	AMK	armA					TET	TGC	tet(B)	CIP	LVX	gyrA_S81L,parC_S84L				adeC,amvA	2	Main
P2	PIP	TZP	CAZ	FEP	CTX	CRO	IPM	MEM	blaOXA-66	blaOXA-23	blaTEM-1	ftsI_A515V	blaADC-73			GEN	AMK	armA					TET	TGC	tet(B)	CIP	LVX	gyrA_S81L,parC_S84L				adeC,amvA	2	Main
P3	PIP	TZP	CAZ	FEP	CTX	CRO	IPM	MEM	blaOXA-66	blaOXA-23	blaTEM-1	ftsI_A515V	blaADC-73			GEN	AMK	armA					TET	TGC	tet(B)	CIP	LVX	gyrA_S81L,parC_S84L				adeC,amvA	2	Main
P4	PIP	TZP	CAZ	FEP	CTX	CRO	IPM	MEM	blaOXA-66	blaOXA-23	blaTEM-1	ftsI_A515V	blaADC-73			GEN	AMK	armA					TET	TGC	tet(B)	CIP	LVX	gyrA_S81L,parC_S84L				adeC,amvA	2	Main
P5	PIP	TZP	CAZ	FEP	CTX	CRO	IPM	MEM	blaOXA-66	blaOXA-23	blaTEM-1	ftsI_A515V	blaADC-73			GEN	AMK	armA					TET	TGC	tet(B)	CIP	LVX	gyrA_S81L,parC_S84L				adeC,amvA	2	Main
P6	PIP	TZP	CAZ	FEP	CTX	CRO	IPM	MEM	blaOXA-66	blaOXA-23	blaTEM-1	ftsI_A515V	blaADC-73			GEN	AMK	armA					TET	TGC	tet(B)	CIP	LVX	gyrA_S81L,parC_S84L				adeC,amvA	2	Main
P8	PIP	TZP	CAZ	FEP	CTX	CRO	IPM	MEM	blaOXA-66	blaOXA-23	blaTEM-1	ftsI_A515V	blaADC-73			GEN	AMK	armA					TET	TGC	tet(B)	CIP	LVX	gyrA_S81L,parC_S84L				adeC,amvA	2	Main
Q1	PIP	TZP	CAZ	FEP	CTX	CRO	IPM	MEM	blaOXA-66	blaOXA-23	blaTEM-1	ftsI_A515V	blaADC-73			GEN	AMK	armA					TET	TGC	tet(B)	CIP	LVX	gyrA_S81L,parC_S84L				adeC,amvA	2	Main
Q2	PIP	TZP	CAZ	FEP	CTX	CRO	IPM	MEM	blaOXA-66*	blaOXA-23	blaTEM-1	ftsI_A515V	blaADC-73			GEN	AMK	armA					TET	TGC	tet(B)	CIP	I	gyrA_S81L,parC_S84L				adeC,amvA	2	Main
Q3	PIP	TZP	CAZ	FEP	CTX	CRO	IPM	MEM	blaOXA-66	blaOXA-23	blaTEM-1	ftsI_A515V	blaADC-73			GEN	AMK	armA					TET	TGC	tet(B)	CIP	LVX	gyrA_S81L,parC_S84L				adeC,amvA	2	Main
Q4	PIP	TZP	CAZ	FEP	CTX	CRO	IPM	MEM	blaOXA-66	blaOXA-23	blaTEM-1	ftsI_A515V	blaADC-73			GEN	AMK	armA					TET	TGC	tet(B)	CIP	LVX	gyrA_S81L,parC_S84L				adeC,amvA	2	Main
Q5	PIP	TZP	CAZ	FEP	CTX	CRO	IPM	MEM	blaOXA-66	blaOXA-23	blaTEM-1	ftsI_A515V	blaADC-73			GEN	AMK	armA					TET	TGC	tet(B)	CIP	LVX	gyrA_S81L,parC_S84L				adeC,amvA	2	Main
R1	PIP	TZP	CAZ	FEP	CTX	CRO	IPM	MEM	blaOXA-66	blaOXA-23	blaTEM-1	ftsI_A515V	blaADC-73			I		armA					TET	TGC	tet(B)	CIP	LVX	gyrA_S81L,parC_S84L	SXT	sul2		adeC,amvA	2	Main
S1	PIP	TZP	CAZ	FEP	CTX	CRO	IPM	MEM	blaOXA-66	blaOXA-23	blaTEM-1	ftsI_A515V	blaADC-73			GEN	AMK	armA					TET	TGC	tet(B)	CIP	I	gyrA_S81L,parC_S84L				adeC,amvA	2	Main
S2	PIP	TZP	CAZ	FEP	CTX	CRO	IPM	MEM	blaOXA-66	blaOXA-23	blaTEM-1	ftsI_A515V	blaADC-73			GEN	AMK	armA					TET	TGC	tet(B)	CIP	LVX	gyrA_S81L,parC_S84L				adeC,amvA	2	Main
S3a	PIP	TZP	CAZ	FEP	CTX	CRO	IPM	MEM	blaOXA-66	blaOXA-23	blaTEM-1	ftsI_A515V	blaADC-73			GEN	AMK	armA					TET	TGC	tet(B)	CIP	LVX	gyrA_S81L,parC_S84L				adeC,amvA	2	Main
S3b	PIP	TZP	CAZ	FEP	CTX	CRO	IPM	MEM	blaOXA-66	blaOXA-23	blaTEM-1	ftsI_A515V	blaADC-73			GEN	AMK	armA					TET	TGC	tet(B)	CIP	LVX	gyrA_S81L,parC_S84L				adeC,amvA	2	Main
S4a	PIP	TZP	CAZ	FEP	CTX	CRO	IPM	MEM	blaOXA-66	blaOXA-23	blaTEM-1	ftsI_A515V	blaADC-73			GEN	AMK	armA					TET	TGC	tet(B)	CIP	LVX	gyrA_S81L,parC_S84L				adeC,amvA	2	Main
S4b	PIP	TZP	CAZ	FEP	CTX	CRO	IPM	MEM	blaOXA-66	blaOXA-23	blaTEM-1	ftsI_A515V	blaADC-73			GEN	AMK	armA					TET	TGC	tet(B)	CIP	LVX	gyrA_S81L,parC_S84L				adeC,amvA	2	Main
S5	PIP	TZP	CAZ	FEP	CTX	CRO	IPM	MEM	blaOXA-66	blaOXA-23	blaTEM-1	ftsI_A515V	blaADC-73			GEN	AMK	armA					TET	TGC	tet(B)	CIP	LVX	gyrA_S81L,parC_S84L				adeC,amvA	2	Main
S6	PIP	TZP	CAZ	FEP	CTX	CRO	IPM	MEM	blaOXA-66	blaOXA-23	blaTEM-1	ftsI_A515V	blaADC-73			GEN	AMK	armA					TET	TGC	tet(B)	CIP	LVX	gyrA_S81L,parC_S84L				adeC,amvA	2	Main
T1	PIP	TZP	CAZ	FEP	CTX	CRO	IPM	MEM	blaOXA-66	blaOXA-23	blaTEM-1	ftsI_A515V	blaADC-73			GEN	AMK	armA					TET	TGC	tet(B)	CIP	I	gyrA_S81L,parC_S84L				adeC,amvA	2	Main
T2	PIP	TZP	CAZ	FEP	CTX	CRO	IPM	MEM	blaOXA-66	blaOXA-23	blaTEM-1	ftsI_A515V	blaADC-73			GEN	AMK	armA					TET	TGC	tet(B)	CIP	LVX	gyrA_S81L,parC_S84L				adeC,amvA	2	Main
T3	PIP	TZP	CAZ	FEP	CTX	CRO	IPM	MEM	blaOXA-66	blaOXA-23	blaTEM-1	ftsI_A515V	blaADC-73			GEN	AMK	armA					TET	TGC	tet(B)	CIP	I	gyrA_S81L,parC_S84L				adeC,amvA	2	Main
T4a	PIP	TZP	CAZ	FEP	CTX	CRO	IPM	MEM	blaOXA-66	blaOXA-23	blaTEM-1	ftsI_A515V	blaADC-73			GEN	AMK	armA					TET	TGC	tet(B)	CIP	I	gyrA_S81L,parC_S84L				adeC,amvA	2	Main
T4b	PIP	TZP	CAZ	FEP	CTX	CRO	IPM	MEM	blaOXA-66	blaOXA-23	blaTEM-1	ftsI_A515V	blaADC-73			GEN	AMK	armA					TET	TGC	tet(B)	CIP	LVX	gyrA_S81L,parC_S84L				adeC,amvA	2	Main
T4c	PIP	TZP	CAZ	FEP	CTX	CRO	IPM	MEM	blaOXA-66	blaOXA-23	blaTEM-1	ftsI_A515V	blaADC-73			GEN	AMK	armA					TET	TGC	tet(B)	CIP	I	gyrA_S81L,parC_S84L				adeC,amvA	2	Main
T5	PIP	TZP	CAZ	FEP	CTX	CRO	IPM	MEM	blaOXA-66	blaOXA-23	blaTEM-1	ftsI_A515V	blaADC-73			GEN	AMK	armA					TET	TGC	tet(B)	CIP	I	gyrA_S81L,parC_S84L				adeC,amvA	2	Main
U1	PIP	TZP	CAZ	FEP	CTX	CRO	IPM	MEM	blaOXA-66	blaOXA-23	blaTEM-1	ftsI_A515V	blaADC-73			GEN	AMK	armA					TET	TGC	tet(B)	CIP	I	gyrA_S81L,parC_S84L				adeC,amvA	2	Main
U2	PIP	TZP	CAZ	FEP	CTX	CRO	IPM	MEM	blaOXA-66	blaOXA-23	blaTEM-1	ftsI_A515V	blaADC-73			GEN	AMK	armA					TET	TGC	tet(B)	CIP	LVX	gyrA_S81L,parC_S84L				adeC,amvA	2	Main
U3	PIP	TZP	CAZ	FEP	CTX	CRO	IPM	MEM	blaOXA-66	blaOXA-23	blaTEM-1	ftsI_A515V	blaADC-73			GEN	AMK	armA					TET	TGC	tet(B)	CIP	LVX	gyrA_S81L,parC_S84L				adeC,amvA	2	Main
U4	PIP	TZP	CAZ	FEP	CTX	CRO	IPM	MEM	blaOXA-66	blaOXA-23	blaTEM-1	ftsI_A515V	blaADC-73			GEN	AMK	armA					TET	TGC	tet(B)	CIP	I	gyrA_S81L,parC_S84L				adeC,amvA	2	Main
U5	PIP	TZP	CAZ	FEP	CTX	CRO	IPM	MEM	blaOXA-66	blaOXA-23	blaTEM-1	ftsI_A515V	blaADC-73			GEN	AMK	armA					TET	TGC	tet(B)	CIP	LVX	gyrA_S81L,parC_S84L				adeC,amvA	2	Main
V1	PIP	TZP	CAZ	FEP	CTX	CRO			blaOXA-66	blaOXA-23	blaTEM-1	ftsI_A515V	blaADC-73			GEN		armA					TET	TGC	tet(B)	CIP	I	gyrA_S81L,parC_S84L				adeC,amvA	2	Main
W1	PIP	TZP	CAZ	FEP	CTX	CRO	IPM	MEM	blaOXA-66	blaOXA-23	blaTEM-1	ftsI_A515V	blaADC-73			GEN	AMK	armA					TET	TGC	tet(B)	CIP	I	gyrA_S81L,parC_S84L				adeC,amvA	2	Main
W2	PIP	TZP	CAZ	FEP	CTX	CRO	IPM	MEM	blaOXA-66	blaOXA-23	blaTEM-1	ftsI_A515V	blaADC-73			GEN	AMK	armA					TET	TGC	tet(B)	CIP	LVX	gyrA_S81L,parC_S84L				adeC,amvA	2	Main
W3	PIP	TZP	CAZ	FEP	CTX	CRO	IPM	MEM	blaOXA-66	blaOXA-23	blaTEM-1	ftsI_A515V	blaADC-73			GEN	AMK	armA					TET	TGC	tet(B)	CIP	I	gyrA_S81L,parC_S84L				adeC,amvA	2	Main
W4a	PIP	TZP	CAZ	FEP	CTX	CRO	IPM	MEM	blaOXA-66	blaOXA-23	blaTEM-1	ftsI_A515V	blaADC-73			GEN	AMK	armA					TET	TGC	tet(B)	CIP	I	gyrA_S81L,parC_S84L				adeC,amvA	2	Main
W4b	PIP	TZP	CAZ	FEP	CTX	CRO	IPM	MEM	blaOXA-66	blaOXA-23	blaTEM-1	ftsI_A515V	blaADC-73			GEN	AMK	armA					TET	TGC	tet(B)	CIP	I	gyrA_S81L,parC_S84L				adeC,amvA	2	Main
W5a	PIP	TZP	CAZ	FEP	CTX	CRO	IPM	MEM	blaOXA-66	blaOXA-23	blaTEM-1	ftsI_A515V	blaADC-73			GEN	AMK	armA					TET	TGC	tet(B)	CIP	LVX	gyrA_S81L,parC_S84L				adeC,amvA	2	Main
W5b	PIP	TZP	CAZ	FEP	CTX	CRO	IPM	MEM	blaOXA-66	blaOXA-23	blaTEM-1	ftsI_A515V	blaADC-73			GEN	AMK	armA					TET	TGC	tet(B)	CIP	I	gyrA_S81L,parC_S84L				adeC,amvA	2	Main
W5c	PIP	TZP	CAZ	FEP	CTX	CRO	IPM	MEM	blaOXA-66	blaOXA-23	blaTEM-1	ftsI_A515V	blaADC-73			GEN	AMK	armA					TET	TGC	tet(B)	CIP	I	gyrA_S81L,parC_S84L				adeC,amvA	2	Main
W6									blaOXA-66	blaOXA-23	blaTEM-1	ftsI_A515V	blaADC-73					armA							tet(B)			gyrA_S81L,parC_S84L				adeC,amvA	2	Main
Y1	PIP	TZP	CAZ	FEP	CTX	CRO	IPM	MEM	blaOXA-66	blaOXA-23	blaTEM-1	ftsI_A515V	blaADC-73			GEN	AMK	armA					TET	TGC	tet(B)	CIP	LVX	gyrA_S81L,parC_S84L				adeC,amvA	2	Main
Y3	PIP	TZP	CAZ	FEP	CTX	CRO	IPM	MEM	blaOXA-66	blaOXA-23	blaTEM-1	ftsI_A515V	blaADC-73			GEN	AMK	armA					TET	TGC	tet(B)	CIP	LVX	gyrA_S81L,parC_S84L	SXT			adeC,amvA	2	Main
Y4	PIP	TZP	CAZ	FEP	CTX	CRO	IPM	MEM	blaOXA-66	blaOXA-23	blaTEM-1	ftsI_A515V	blaADC-73			GEN	AMK	armA					TET	TGC	tet(B)	CIP	LVX	gyrA_S81L,parC_S84L				adeC,amvA	2	Main
Y5a	PIP	TZP	CAZ	FEP	CTX	CRO	IPM	MEM	blaOXA-66	blaOXA-23	blaTEM-1	ftsI_A515V	blaADC-73			GEN	AMK	armA					TET	TGC	tet(B)	CIP	LVX	gyrA_S81L,parC_S84L				adeC,amvA	2	Main
Y5b	PIP	TZP	CAZ	FEP	CTX	CRO	IPM	MEM	blaOXA-66	blaOXA-23	blaTEM-1	ftsI_A515V	blaADC-73			GEN	AMK	armA					TET	TGC	tet(B)	CIP	LVX	gyrA_S81L,parC_S84L				adeC,amvA	2	Main
Z1a	PIP	TZP	CAZ	FEP	CTX	CRO	IPM	MEM	blaOXA-66	blaOXA-23	blaTEM-1	ftsI_A515V	blaADC-73				I	armA					TET	TGC	tet(B)			gyrA_S81L,parC_S84L			CST	adeC,amvA	2	Main
Z1b	PIP	TZP	CAZ	FEP	CTX	CRO	IPM	MEM	blaOXA-66	blaOXA-23	blaTEM-1	ftsI_A515V	blaADC-73			GEN	AMK	armA					TET	TGC	tet(B)	CIP	I	gyrA_S81L,parC_S84L				adeC,amvA	2	Main
Z3b	PIP	TZP	CAZ	FEP	CTX	CRO	IPM	MEM	blaOXA-66	blaOXA-23	blaTEM-1	ftsI_A515V	blaADC-73			GEN	AMK	armA					TET	TGC	tet(B)	CIP	LVX	gyrA_S81L,parC_S84L				adeC,amvA	2	Main
Z4	PIP	TZP		FEP	I	I	IPM	MEM	blaOXA-66	blaOXA-23	blaTEM-1	ftsI_A515V	blaADC-73			GEN	I	armA					TET	TGC	tet(B)	CIP	LVX	gyrA_S81L,parC_S84L	SXT			adeC,amvA	2	Main
AA1	PIP	TZP	CAZ	FEP	CTX	CRO	IPM	MEM	blaOXA-66	blaOXA-23	blaTEM-1	ftsI_A515V	blaADC-73			GEN	AMK	armA					TET	TGC	tet(B)	CIP	LVX	gyrA_S81L,parC_S84L				adeC,amvA	2	Main
AA3a	PIP	TZP	CAZ	FEP	CTX	CRO	IPM	MEM	blaOXA-66	blaOXA-23	blaTEM-1	ftsI_A515V	blaADC-73			GEN	AMK	armA					TET	TGC	tet(B)	CIP	I	gyrA_S81L,parC_S84L				adeC,amvA	2	Main
AA3b	PIP	TZP	CAZ	FEP	CTX	CRO	IPM	MEM	blaOXA-66	blaOXA-23	blaTEM-1	ftsI_A515V	blaADC-73			GEN	AMK	armA					TET	TGC	tet(B)	CIP	I	gyrA_S81L,parC_S84L				adeC,amvA	2	Main
AA3c	PIP	TZP	CAZ	FEP	CTX	CRO	IPM	MEM	blaOXA-66	blaOXA-23	blaTEM-1	ftsI_A515V	blaADC-73			GEN	AMK	armA					TET	TGC	tet(B)	CIP	I	gyrA_S81L,parC_S84L				adeC,amvA	2	Main
AA3d	PIP	TZP	CAZ	FEP	CTX	CRO	IPM	MEM	blaOXA-66	blaOXA-23	blaTEM-1	ftsI_A515V	blaADC-73			GEN	AMK	armA					TET	TGC	tet(B)	CIP	I	gyrA_S81L,parC_S84L				adeC,amvA	2	Main
AA4a	PIP	TZP	CAZ	FEP	CTX	CRO	IPM	MEM	blaOXA-66	blaOXA-23	blaTEM-1	ftsI_A515V	blaADC-73			GEN	AMK	armA					TET	TGC	tet(B)	CIP	I	gyrA_S81L,parC_S84L				adeC,amvA	2	Main
AA4b	PIP	TZP	CAZ	FEP	CTX	CRO	IPM	MEM	blaOXA-66	blaOXA-23	blaTEM-1	ftsI_A515V	blaADC-73			GEN	AMK	armA					TET	TGC	tet(B)	CIP	LVX	gyrA_S81L,parC_S84L				adeC,amvA	2	Main
AA4c	PIP	TZP	CAZ	FEP	CTX	CRO	IPM	MEM	blaOXA-66	blaOXA-23	blaTEM-1	ftsI_A515V	blaADC-73										TET	TGC	tet(B)	CIP	I	gyrA_S81L,parC_S84L				adeC,amvA	2	Main
AB1	PIP	TZP	CAZ	FEP	CTX	CRO	IPM	MEM	blaOXA-66	blaOXA-23	blaTEM-1	ftsI_A515V	blaADC-73			GEN	AMK	armA					TET	TGC	tet(B)	CIP	LVX	gyrA_S81L,parC_S84L				adeC,amvA	2	Main
AB2b	PIP	TZP	CAZ	FEP	CTX	CRO	I	MEM	blaOXA-66	blaOXA-23	blaTEM-1	ftsI_A515V	blaADC-73			GEN	AMK	armA					TET	TGC	tet(B)	CIP	LVX	gyrA_S81L,parC_S84L				adeC,amvA	2	Main
AB2c	PIP	TZP	CAZ	FEP	CTX	CRO	IPM	MEM	blaOXA-66	blaOXA-23	blaTEM-1	ftsI_A515V	blaADC-73			GEN	AMK	armA					TET	TGC	tet(B)	CIP	LVX	gyrA_S81L,parC_S84L				adeC,amvA	2	Main
AB3a	PIP	TZP	CAZ	FEP	CTX	CRO	I	MEM	blaOXA-66	blaOXA-23	blaTEM-1	ftsI_A515V	blaADC-73			GEN	AMK	armA					TET	TGC	tet(B)	CIP	LVX	gyrA_S81L,parC_S84L				adeC,amvA	2	Main
AB3b	PIP	TZP	CAZ	FEP	CTX	CRO	IPM	MEM	blaOXA-66	blaOXA-23	blaTEM-1	ftsI_A515V	blaADC-73			GEN	AMK	armA					TET	TGC	tet(B)	CIP	LVX	gyrA_S81L,parC_S84L				adeC,amvA	2	Main
AB4a	PIP	TZP	CAZ	FEP	CTX	CRO	IPM	MEM	blaOXA-66	blaOXA-23	blaTEM-1	ftsI_A515V	blaADC-73			GEN	AMK						TET	TGC	tet(B)	CIP	LVX	gyrA_S81L,parC_S84L				adeC,amvA	2	Main
AB4b	PIP	TZP	CAZ	FEP	CTX	CRO	IPM	MEM	blaOXA-66	blaOXA-23	blaTEM-1	ftsI_A515V	blaADC-73			GEN	AMK	armA					TET	TGC	tet(B)	CIP	LVX	gyrA_S81L,parC_S84L				adeC,amvA	2	Main
AB6a	PIP	TZP	CAZ	FEP	CTX	CRO	IPM	MEM	blaOXA-66	blaOXA-23	blaTEM-1	ftsI_A515V	blaADC-73			GEN	AMK	armA					TET	TGC	tet(B)	CIP	LVX	gyrA_S81L,parC_S84L				adeC,amvA	2	Main
AB6b	PIP	TZP	CAZ	FEP	CTX	CRO	IPM	MEM	blaOXA-66	blaOXA-23	blaTEM-1	ftsI_A515V	blaADC-73			GEN	AMK	armA					TET	TGC	tet(B)	CIP	LVX	gyrA_S81L,parC_S84L				adeC,amvA	2	Main
AC3a	PIP	TZP	CAZ	FEP	CTX	CRO	IPM	MEM	blaOXA-66	blaOXA-23	blaTEM-1	ftsI_A515V	blaADC-73			GEN	AMK	armA					TET	TGC	tet(B)	CIP	LVX	gyrA_S81L,parC_S84L				adeC,amvA	2	Main
AC3b	PIP	TZP	CAZ	FEP	CTX	CRO	IPM	MEM	blaOXA-66	blaOXA-23	blaTEM-1	ftsI_A515V	blaADC-73			GEN	AMK	armA					TET	TGC	tet(B)	CIP	LVX	gyrA_S81L,parC_S84L				adeC,amvA	2	Main
AC5	PIP	TZP	CAZ	FEP	CTX	CRO	IPM	MEM	blaOXA-66	blaOXA-23	blaTEM-1	ftsI_A515V	blaADC-73			GEN	AMK	armA					TET	TGC	tet(B)	CIP	LVX	gyrA_S81L,parC_S84L				adeC,amvA	2	Main
AC6	PIP	TZP	CAZ	FEP	CTX	CRO	IPM	MEM	blaOXA-66	blaOXA-23	blaTEM-1	ftsI_A515V	blaADC-73			GEN	AMK	armA					TET	TGC	tet(B)	CIP	LVX	gyrA_S81L,parC_S84L				adeC,amvA	2	Main
AD1	PIP	TZP	CAZ	FEP	CTX	CRO	IPM	MEM	blaOXA-66	blaOXA-23	blaTEM-1	ftsI_A515V	blaADC-73			GEN	AMK	armA					TET	TGC	tet(B)	CIP	LVX	gyrA_S81L,parC_S84L				adeC,amvA	2	Main
AD2	PIP	TZP	CAZ	FEP	CTX	CRO	IPM	MEM	blaOXA-66	blaOXA-23	blaTEM-1	ftsI_A515V	blaADC-73			GEN	AMK	armA					TET	TGC	tet(B)	CIP	LVX	gyrA_S81L,parC_S84L				adeC,amvA	2	Main
AD6	PIP	TZP	CAZ	FEP	CTX	CRO	IPM	MEM	blaOXA-66	blaOXA-23	blaTEM-1	ftsI_A515V	blaADC-73			GEN	AMK	armA					TET	TGC	tet(B)	CIP	LVX	gyrA_S81L,parC_S84L				adeC,amvA	2	Main
AE1	PIP	TZP	CAZ	FEP	CTX	CRO	IPM	MEM	blaOXA-66	blaOXA-23		ftsI_A515V	blaADC-73			GEN	AMK	armA					TET	TGC	tet(B)	CIP	LVX	gyrA_S81L,parC_S84L				adeC,amvA	2	Main
AE2a	PIP	TZP	CAZ	FEP	CTX	CRO	IPM	MEM	blaOXA-66	blaOXA-23		ftsI_A515V	blaADC-73			GEN	AMK	armA					TET	TGC	tet(B)	CIP	LVX	gyrA_S81L,parC_S84L				adeC,amvA	2	Main
AE2b	PIP	TZP	CAZ	FEP	CTX	CRO	IPM	MEM	blaOXA-66	blaOXA-23		ftsI_A515V	blaADC-73				AMK	armA					TET	TGC	tet(B)	CIP	LVX	gyrA_S81L,parC_S84L				adeC,amvA	2	Main
AE2c	PIP	TZP	CAZ	FEP	CTX	CRO	IPM	MEM	blaOXA-66	blaOXA-23		ftsI_A515V	blaADC-73				AMK	armA					TET	TGC	tet(B)	CIP	LVX	gyrA_S81L,parC_S84L				adeC,amvA	2	Main
AE2d	PIP	TZP	CAZ	FEP	CTX	CRO	IPM	MEM	blaOXA-66	blaOXA-23		ftsI_A515V	blaADC-73			GEN	AMK	armA					TET	TGC	tet(B)	CIP	I	gyrA_S81L,parC_S84L				adeC,amvA	2	Main
AE2e	PIP	TZP	CAZ	FEP	CTX	CRO	IPM	MEM	blaOXA-66	blaOXA-23		ftsI_A515V	blaADC-73			GEN	AMK	armA					TET	TGC	tet(B)	CIP	LVX	gyrA_S81L,parC_S84L				adeC,amvA	2	Main
AE2f	PIP	TZP	CAZ	FEP	CTX	CRO	IPM	MEM	blaOXA-66	blaOXA-23		ftsI_A515V	blaADC-73			GEN	AMK	armA					TET	TGC	tet(B)	CIP	LVX	gyrA_S81L,parC_S84L				adeC,amvA	2	Main
AE3	PIP	TZP	CAZ	FEP	CTX	CRO	IPM	MEM	blaOXA-66	blaOXA-23		ftsI_A515V	blaADC-73			GEN	AMK	armA					TET	TGC	tet(B)	CIP	LVX	gyrA_S81L,parC_S84L				adeC,amvA	2	Main
AE4	PIP	TZP	CAZ	FEP	CTX	CRO	IPM	MEM	blaOXA-66	blaOXA-23		ftsI_A515V	blaADC-73			GEN	AMK	armA					TET	TGC	tet(B)	CIP	LVX	gyrA_S81L,parC_S84L				adeC,amvA	2	Main
AE5a	PIP	TZP	CAZ	FEP	CTX	CRO	IPM	MEM	blaOXA-66	blaOXA-23		ftsI_A515V	blaADC-73			GEN	AMK	armA					TET	TGC	tet(B)	CIP	LVX	gyrA_S81L,parC_S84L				adeC,amvA	2	Main
AE5b	PIP	TZP	CAZ	FEP	CTX	CRO	IPM	MEM	blaOXA-66	blaOXA-23		ftsI_A515V	blaADC-73			GEN	AMK	armA					TET	TGC	tet(B)	CIP	LVX	gyrA_S81L,parC_S84L				adeC,amvA	2	Main
AF1	PIP	TZP	CAZ	FEP	CTX	CRO	IPM	MEM	blaOXA-66	blaOXA-23	blaTEM-1	ftsI_A515V	blaADC-73			GEN	AMK	armA					TET	TGC	tet(B)	CIP	I	gyrA_S81L,parC_S84L				adeC,amvA	2	Main
AF2	PIP	TZP	CAZ	FEP	CTX	CRO	IPM	MEM	blaOXA-66	blaOXA-23	blaTEM-1	ftsI_A515V	blaADC-73			GEN	AMK	armA					TET	TGC	tet(B)	CIP	LVX	gyrA_S81L,parC_S84L				adeC,amvA	2	Main
AF3	PIP	TZP	CAZ	FEP	CTX	CRO	IPM	MEM	blaOXA-66	blaOXA-23	blaTEM-1	ftsI_A515V	blaADC-73			GEN	AMK	armA					TET	TGC	tet(B)	CIP	LVX	gyrA_S81L,parC_S84L				adeC,amvA	2	Main
AF4	PIP	TZP	CAZ	FEP	CTX	CRO	IPM	MEM	blaOXA-66	blaOXA-23	blaTEM-1	ftsI_A515V	blaADC-73			GEN	AMK	armA					TET	TGC	tet(B)	CIP	LVX	gyrA_S81L,parC_S84L				adeC,amvA	2	Main
AF5	PIP	TZP	CAZ	FEP	CTX	CRO	IPM	MEM	blaOXA-66	blaOXA-23	blaTEM-1	ftsI_A515V	blaADC-73			GEN	AMK	armA					TET	TGC	tet(B)	CIP	LVX	gyrA_S81L,parC_S84L				adeC,amvA	2	Main
AF6	PIP	TZP	CAZ	FEP	CTX	CRO	IPM	MEM	blaOXA-66	blaOXA-23	blaTEM-1	ftsI_A515V	blaADC-73			GEN	AMK	armA					TET	TGC	tet(B)	CIP	I	gyrA_S81L,parC_S84L				adeC,amvA	2	Main
L2	PIP	TZP	CAZ	FEP	CTX	CRO	IPM	MEM	blaOXA-64	blaOXA-23			blaADC-26		blaPER-7	GEN	AMK	armA*		aac(3)-IIe		aac(6')-Ian	TET	I	tet(B)	CIP	LVX	gyrA_S81L,parC_S84L	SXT	sul1,sul2		adeS_H189Y,amvA	25
L4a	PIP	TZP	CAZ	FEP	CTX	CRO	IPM	MEM	blaOXA-64	blaOXA-23						GEN	AMK			aac(3)-IIe		aac(6')-Ian	TET	I	tet(B)	CIP	LVX	gyrA_S81L,parC_S84L	SXT	sul2		adeS_H189Y,amvA	25
L4b	PIP	TZP	CAZ	FEP	CTX	CRO	IPM	MEM	blaOXA-64	blaOXA-23			blaADC-26		blaPER-7	GEN	AMK	armA*		aac(3)-IIe		aac(6')-Ian	TET		tet(B)	CIP	LVX	gyrA_S81L,parC_S84L	SXT	sul1,sul2		adeS_H189Y,amvA	25
L5a	PIP	TZP	CAZ	FEP	CTX	CRO	IPM	MEM	blaOXA-64	blaOXA-23			blaADC-26		blaPER-7	GEN	AMK	armA*		aac(3)-IIe		aac(6')-Ian	TET	I	tet(B)	CIP	LVX	gyrA_S81L,parC_S84L	SXT	sul1,sul2		adeS_H189Y,amvA	25
L5c	PIP	TZP	CAZ	FEP	CTX	CRO	IPM	MEM	blaOXA-64	blaOXA-23			blaADC-26			GEN				aac(3)-IIe		aac(6')-Ian	TET	TGC	tet(B)	CIP	LVX	gyrA_S81L,parC_S84L	SXT	sul2		adeS_H189Y,amvA	25
L6	PIP	TZP		FEP	CTX	I	IPM		blaOXA-64	blaOXA-23			blaADC-26			GEN	AMK			aac(3)-IIe		aac(6')-Ian	TET	I	tet(B)	CIP	LVX	gyrA_S81L,parC_S84L	SXT	sul2	I	adeS_H189Y,amvA	25
L8	PIP	TZP	CAZ	FEP	CTX	CRO	IPM	MEM	blaOXA-64	blaOXA-23			blaADC-26		blaPER-7	GEN	AMK	armA*		aac(3)-IIe		aac(6')-Ian	TET		tet(B)	CIP	LVX	gyrA_S81L,parC_S84L	SXT	sul1,sul2		adeS_H189Y,amvA	25
L9	PIP	TZP	CAZ	FEP	CTX	CRO	IPM	MEM	blaOXA-64	blaOXA-23			blaADC-26			GEN	AMK			aac(3)-IIe		aac(6')-Ian	TET		tet(B)	CIP	LVX	gyrA_S81L,parC_S84L	SXT	sul1,sul2		adeS_H189Y,amvA	25
C2					CTX	CRO			blaOXA-90				blaADC-52										I	TGC								amvA	78
A1	PIP	TZP		FEP	CTX	CRO	IPM	MEM	blaOXA-64	blaOXA-23			blaADC-57			GEN					ant(2'')-Ia*		TET	TGC	tet(B)	CIP	I	gyrA_S81L,parC_E88K		sul2		adeR_P56S,amvA	113
A2	PIP	TZP		FEP	CTX	I	IPM	MEM	blaOXA-64	blaOXA-23			blaADC-57			GEN					ant(2'')-Ia*		TET	TGC	tet(B)	CIP	I	gyrA_S81L,parC_E88K	SXT	sul2		adeR_P56S,amvA	113
A5a	PIP	TZP		FEP	CTX	I	IPM	MEM	blaOXA-64	blaOXA-23			blaADC-57			GEN					ant(2'')-Ia*		TET	TGC	tet(B)	CIP	LVX	gyrA_S81L,parC_E88K	I	sul2		adeR_P56S,amvA	113
I6	PIP	TZP		I	CTX	CRO	IPM	MEM	blaOXA-64	blaOXA-23			blaADC-57			GEN					ant(2'')-Ia*		TET	TGC	tet(B)	CIP	I	gyrA_S81L,parC_E88K	SXT	sul2		adeR_P56S,amvA	113
I7a	PIP	TZP		FEP	CTX	I	IPM	MEM	blaOXA-64	blaOXA-23			blaADC-57			GEN					ant(2'')-Ia*		TET	TGC	tet(B)	CIP	LVX	gyrA_S81L,parC_E88K	SXT	sul2		adeR_P56S,amvA	113
I7b	PIP	TZP		FEP	CTX	I	IPM	MEM	blaOXA-64	blaOXA-23			blaADC-57			GEN					ant(2'')-Ia*		TET	TGC	tet(B)	CIP	LVX	gyrA_S81L,parC_E88K	SXT	sul2		adeR_P56S,amvA	113
I9	PIP	TZP		FEP	CTX	CRO	IPM	MEM	blaOXA-64	blaOXA-23			blaADC-57			GEN					ant(2'')-Ia*		TET	TGC	tet(B)	CIP	LVX	gyrA_S81L,parC_E88K	SXT	sul2		adeR_P56S,amvA	113
O3	I				CTX	CRO			blaOXA-69				blaADC-169*										I	TGC							I	amvA	113
P7	PIP	TZP		I	I		IPM	MEM	blaOXA-64	blaOXA-23			blaADC-57			GEN					ant(2'')-Ia*		TET	TGC	tet(B)	CIP	I	gyrA_S81L,parC_E88K	I	sul2		adeR_P56S,amvA	113
R2	PIP	TZP		FEP	CTX	CRO	IPM	MEM	blaOXA-64	blaOXA-23			blaADC-57			I							TET	TGC	tet(B)	CIP	LVX	gyrA_S81L,parC_E88K	SXT	sul2		adeR_P56S,amvA	113
R3a	PIP	TZP		FEP	I	CRO	IPM	MEM	blaOXA-64	blaOXA-23			blaADC-57			I							TET	TGC	tet(B)	CIP	LVX	gyrA_S81L,parC_E88K	SXT	sul2		adeR_P56S,amvA	113
R5a	PIP	TZP		FEP	I	CRO	IPM	MEM	blaOXA-64	blaOXA-23			blaADC-57			I							TET	TGC	tet(B)	CIP	LVX	gyrA_S81L,parC_E88K	I	sul2		adeR_P56S,amvA	113
R5b	PIP	TZP		FEP	I	CRO	IPM	MEM	blaOXA-64	blaOXA-23			blaADC-57			I							TET	TGC	tet(B)	CIP	LVX	gyrA_S81L,parC_E88K	SXT	sul2		adeR_P56S,amvA	113
R6	PIP	TZP		FEP	CTX	CRO	IPM	MEM	blaOXA-64	blaOXA-23			blaADC-57										TET	TGC	tet(B)	CIP	LVX	gyrA_S81L,parC_E88K	SXT	sul2		adeR_P56S,amvA	113
Z2a	PIP	TZP	I	FEP	CTX	CRO	IPM	MEM	blaOXA-64	blaOXA-23			blaADC-57			GEN							TET	TGC	tet(B)	CIP	LVX	gyrA_S81L,parC_E88K	SXT	sul2		adeR_P56S,amvA	113
Z2b	PIP	TZP	CAZ	FEP	CTX	CRO	IPM	MEM	blaOXA-64	blaOXA-23			blaADC-57				I						I	TGC	tet(B)	I		gyrA_S81L,parC_E88K		sul2	CST	adeR_P56S,amvA	113
Z5	PIP			I	CTX	CRO	IPM	MEM	blaOXA-64	blaOXA-23			blaADC-57			GEN	I				ant(2'')-Ia*		TET	TGC	tet(B)	CIP	I	gyrA_S81L,parC_E88K	SXT	sul2		adeR_P56S,amvA	113
Z7	PIP	TZP		FEP	CTX	I	IPM	MEM	blaOXA-64	blaOXA-23			blaADC-57			GEN							TET	TGC	tet(B)	CIP	LVX	gyrA_S81L,parC_E88K	SXT	sul2		adeR_P56S,amvA	113
Z8	PIP	TZP		FEP	CTX	CRO	IPM	MEM	blaOXA-64	blaOXA-23			blaADC-57								ant(2'')-Ia*		TET	TGC	tet(B)	CIP	I	gyrA_S81L,parC_E88K		sul2		adeR_P56S,amvA	113
Z9	PIP	TZP		FEP	CTX	CRO	IPM	MEM	blaOXA-64	blaOXA-23			blaADC-57										TET	TGC	tet(B)	CIP	I	gyrA_S81L,parC_E88K		sul2		adeR_P56S,amvA	113
AB2a	PIP	TZP		FEP	I	CRO	IPM	MEM	blaOXA-64	blaOXA-23			blaADC-57			I							TET	TGC	tet(B)	CIP	LVX	gyrA_S81L,parC_E88K	SXT	sul2		adeR_P56S,amvA	113
AB5a	PIP	TZP	CAZ	FEP	CTX	CRO	IPM	MEM	blaOXA-64	blaOXA-23			blaADC-57			GEN	AMK						TET	TGC	tet(B)	CIP	LVX	gyrA_S81L,parC_E88K		sul2		adeR_P56S,amvA	113
AB5b	PIP	TZP	CAZ	FEP	CTX	CRO	IPM	MEM	blaOXA-64	blaOXA-23			blaADC-57			GEN	AMK						TET	TGC	tet(B)	CIP	I	gyrA_S81L,parC_E88K		sul2		adeR_P56S,amvA	113
AE6	PIP	TZP		FEP	I	I	IPM	MEM	blaOXA-64	blaOXA-23			blaADC-57										TET	TGC		CIP	LVX	gyrA_S81L,parC_E88K	SXT	sul2		adeR_P56S,amvA	113
V2	PIP	TZP	CAZ	FEP	CTX	CRO			blaOXA-91		blaCARB-16		blaADC-199,blaADC-52			GEN					ant(2'')-Ia*		TET	TGC	tet(39)	CIP	I	gyrA_S81L,parC_S84L				amvA	164
V3	PIP	TZP	CAZ	FEP	CTX	CRO			blaOXA-91		blaCARB-16		blaADC-199,blaADC-52			GEN					ant(2'')-Ia*		TET	TGC	tet(39)	CIP	I	gyrA_S81L,parC_S84L				amvA	164
V4	PIP	TZP	CAZ	FEP	CTX	CRO			blaOXA-91		blaCARB-16		blaADC-199,blaADC-52			GEN					ant(2'')-Ia*		TET	TGC	tet(39)	CIP	I	gyrA_S81L,parC_S84L				amvA	164
V5	PIP	TZP	CAZ	FEP	CTX	CRO	IPM	MEM	blaOXA-91		blaCARB-16		blaADC-199,blaADC-52			GEN	AMK				ant(2'')-Ia*		TET	TGC	tet(39)	CIP	LVX	gyrA_S81L,parC_S84L				amvA	164
AA2									blaOXA-180				blaADC-158																			amvA	267
B6	PIP	TZP	CAZ	FEP	CTX	CRO	IPM	MEM	blaOXA-125				blaADC-169			GEN	AMK						TET	TGC		CIP			SXT			amvA	584
E2b	I	TZP	CAZ	I	CTX	CRO			blaOXA-125				blaADC-169										TET	TGC								amvA	584
E6						I			blaOXA-125				blaADC-169																			amvA	584
AA5					I	I			blaOXA-125				blaADC-169										I	TGC								amvA	584
AC1	PIP	TZP			I	CRO			blaOXA-125				blaADC-169										TET	TGC								amvA	584
AC2	I			I	I	I			blaOXA-125				blaADC-169										TET	TGC								amvA	584
AC4a	I	I	I		I	CRO	IPM		blaOXA-125				blaADC-169										TET	TGC								amvA	584
AC4b	I		I	I	I	CRO			blaOXA-125				blaADC-169										TET	TGC								amvA	584
AD3	I			FEP	CTX	CRO	IPM		blaOXA-125				blaADC-169										TET	TGC								amvA	584
AD4	I			I	CTX	CRO			blaOXA-125				blaADC-169										TET	TGC								amvA	584
AD5a	I			I	CTX	CRO			blaOXA-125				blaADC-169										TET	TGC								amvA	584
AD5b	I			I	I	CRO			blaOXA-125				blaADC-169										TET	TGC								amvA	584
AD5c	I	I		I	CTX	CRO			blaOXA-125				blaADC-169										TET	TGC								amvA	584
J9a	I				CTX	I			blaOXA-51				blaADC-258										TET	TGC	tet(39)							amvA	647
J10a	I				CTX	CRO			blaOXA-51				blaADC-258										TET	TGC	tet(39)							amvA	647
J10b	I				CTX	CRO			blaOXA-51				blaADC-258										TET	TGC	tet(39)							amvA	647
J9b	I	I			CTX	I			blaOXA-51				blaADC-258										TET	TGC	tet(39)							amvA	647
J11a				FEP	CTX	CRO			blaOXA-51				blaADC-258			GEN	AMK						TET	TGC	tet(39)	CIP	I				I	amvA	647
J11b	I				CTX	I			blaOXA-51				blaADC-258										TET	TGC	tet(39)							amvA	647
O1						I			blaOXA-735					blaADC-122									I									amvA	1093
O2	PIP	TZP	CAZ	FEP	CTX	CRO			blaOXA-735					blaADC-122									TET	TGC							CST	amvA	1093
O4				I					blaOXA-735					blaADC-122		GEN	I							TGC								amvA	1093
K5					I				blaOXA-1076					blaADC-184																		adeD,adeE,amvA	2177
J5					I	I			blaOXA-208					blaADC-117																		amvA	2334
J6						CRO			blaOXA-208					blaADC-117																		amvA	2334
J7		TZP							blaOXA-208					blaADC-117																		amvA	2334
J8									blaOXA-208					blaADC-117																		amvA	2334
H6	PIP	TZP		FEP	CTX	CRO	IPM	MEM	blaOXA-106				blaADC-247			I	AMK						I			I					I	adeD,adeE,amvA	2336
I2a	PIP	TZP	CAZ		CTX	I			blaOXA-67				blaADC-238			I								TGC							CST	adeC,amvA	2337
† Isolates grouped according to phylogenetic relationship and color coded
