# Supplementary material for: The whole-genome molecular epidemiology of sequential isolates of Acinetobacter baumannii colonizing the rectum of patients in an adult intensive care unit of a tertiary hospital
Source: Microbiol Spectr. 2023 Oct 16;11(6):e02191-23. doi: 10.1128/spectrum.02191-23 (PMC10715177; doi:10.1128/spectrum.02191-23)
Supplement: Table S6 — Sequence type and antimicrobial resistance gene profile. [file spectrum.02191-23-s0007.xlsx]

## Sheet: Table S6
Table S6. Sequence type and antimicrobial resistance gene profile
Isolate	ST	Antimicrobialresistance Genes*	Total number of genes	ST2 subgroup	Resistance profile†
K6	2	ag1,ag3,ag6,ag8,ag9,bd11,bx1,bx8,sul2,tet2	10	G1	1
E2a	2	ag1,ag3,ag6,ag8,ag9,bd11,bx1,bx8,tet2	9	G1	2
I1	2	ag1,ag3,ag6,ag8,ag9,bd11,bx1,bx8,tet2	9	G1	2
I2b	2	ag1,ag3,ag6,ag8,ag9,bd11,bx1,bx8,tet2	9	G1	2
I3a	2	ag1,ag3,ag6,ag8,ag9,bd11,bx1,bx8,tet2	9	G1	2
X1	2	ag3,ag6,ag8,ag9,bd11,bx1,bx8,sul2,tet2	9	G1	2
X6a	2	ag3,ag6,ag8,ag9,bd11,bx1,bx8,sul2,tet2	9	G1	2
X2	2	ag6,ag8,ag9,ag10,bd14,bx1,bx8,btm1,mcl1,mcl2,sul2,tet2	12	G2	3
X3a	2	ag6,ag8,ag9,ag10,bd14,bx1,bx8,btm1,mcl1,mcl2,sul2,tet2	12	G2	3
X3b	2	ag6,ag8,ag9,ag10,bd14,bx1,bx8,btm1,mcl1,mcl2,sul2,tet2	12	G2	3
X3c	2	ag6,ag8,ag9,ag10,bd14,bx1,bx8,btm1,mcl1,mcl2,sul2,tet2	12	G2	3
X3d	2	ag6,ag8,ag9,ag10,bd14,bx1,bx8,btm1,mcl1,mcl2,sul2,tet2	12	G2	3
X6b	2	ag6,ag8,ag9,ag10,bd14,bx1,bx8,btm1,mcl1,mcl2,sul2,tet2	12	G2	3
X4	2	ag6,ag8,ag9,ag10,bd14,bx1,bx8,btm1,mcl1,mcl2,tet2	11	G2	4
X5	2	ag6,ag8,ag9,ag10,bd14,bx1,bx8,btm1,mcl1,mcl2,tet2	11	G2	4
X7	2	ag6,ag8,ag9,ag10,bd14,bx1,bx8,btm1,mcl1,mcl2,tet2	11	G2	4
R4	2	ag1,ag5,ag8,ag9,ag6,bd9,bx1,bx8,sul2,tet2	10	G3	5
Z3a	2	ag1,ag6,ag8,ag9,bd9,bx1,bx8,sul2	8	G3	6
Z6	2	ag1,ag6,ag8,ag9,bd9,bx1,bx8,sul2	8	G3	6
R3b	2	ag1,ag8,ag9,ag6,bd9,bx1,bx8,sul2	8	G3	6
Y2	2	ag1,ag8,ag9,ag6,bd9,bx1,bx8,sul2	8	G3	6
N1	2	ag5,ag6,ag7,ag8,ag9,ag10,bd14,bx1,bx8,btm1,mcl1,mcl2,sul2,tet2	14	Main	7
A4	2	ag6,ag7,ag8,ag9,ag10,bd14,bx1,bx8,btm1,mcl1,mcl2	11	Main	8
A5b	2	ag6,ag7,ag8,ag9,ag10,bd14,bx1,bx8,btm1,mcl1,mcl2,sul2,tet2	13	Main	9
A3	2	ag6,ag7,ag8,ag9,ag10,bd14,bx1,bx8,btm1,mcl1,mcl2,sul2,tet2	13	Main	9
B1	2	ag6,ag7,ag8,ag9,ag10,bd14,bx1,bx8,btm1,mcl1,mcl2,sul2,tet2	13	Main	9
B4	2	ag6,ag7,ag8,ag9,ag10,bd14,bx1,bx8,btm1,mcl1,mcl2,sul2,tet2	13	Main	9
B5	2	ag6,ag7,ag8,ag9,ag10,bd14,bx1,bx8,btm1,mcl1,mcl2,sul2,tet2	13	Main	9
B7	2	ag6,ag7,ag8,ag9,ag10,bd14,bx1,bx8,btm1,mcl1,mcl2,sul2,tet2	13	Main	9
C1	2	ag6,ag7,ag8,ag9,ag10,bd14,bx1,bx8,btm1,mcl1,mcl2,sul2,tet2	13	Main	9
C3	2	ag6,ag7,ag8,ag9,ag10,bd14,bx1,bx8,btm1,mcl1,mcl2,sul2,tet2	13	Main	9
D1	2	ag6,ag7,ag8,ag9,ag10,bd14,bx1,bx8,btm1,mcl1,mcl2,sul2,tet2	13	Main	9
D3	2	ag6,ag7,ag8,ag9,ag10,bd14,bx1,bx8,btm1,mcl1,mcl2,sul2,tet2	13	Main	9
D4	2	ag6,ag7,ag8,ag9,ag10,bd14,bx1,bx8,btm1,mcl1,mcl2,sul2,tet2	13	Main	9
D5	2	ag6,ag7,ag8,ag9,ag10,bd14,bx1,bx8,btm1,mcl1,mcl2,sul2,tet2	13	Main	9
D6	2	ag6,ag7,ag8,ag9,ag10,bd14,bx1,bx8,btm1,mcl1,mcl2,sul2,tet2	13	Main	9
D7	2	ag6,ag7,ag8,ag9,ag10,bd14,bx1,bx8,btm1,mcl1,mcl2,sul2,tet2	13	Main	9
F1	2	ag6,ag7,ag8,ag9,ag10,bd14,bx1,bx8,btm1,mcl1,mcl2,sul2,tet2	13	Main	9
F2	2	ag6,ag7,ag8,ag9,ag10,bd14,bx1,bx8,btm1,mcl1,mcl2,sul2,tet2	13	Main	9
F3	2	ag6,ag7,ag8,ag9,ag10,bd14,bx1,bx8,btm1,mcl1,mcl2,sul2,tet2	13	Main	9
F4	2	ag6,ag7,ag8,ag9,ag10,bd14,bx1,bx8,btm1,mcl1,mcl2,sul2,tet2	13	Main	9
F5	2	ag6,ag7,ag8,ag9,ag10,bd14,bx1,bx8,btm1,mcl1,mcl2,sul2,tet2	13	Main	9
H1	2	ag6,ag7,ag8,ag9,ag10,bd14,bx1,bx8,btm1,mcl1,mcl2,sul2,tet2	13	Main	9
H2	2	ag6,ag7,ag8,ag9,ag10,bd14,bx1,bx8,btm1,mcl1,mcl2,sul2,tet2	13	Main	9
H3	2	ag6,ag7,ag8,ag9,ag10,bd14,bx1,bx8,btm1,mcl1,mcl2,sul2,tet2	13	Main	9
H4	2	ag6,ag7,ag8,ag9,ag10,bd14,bx1,bx8,btm1,mcl1,mcl2,sul2,tet2	13	Main	9
H5	2	ag6,ag7,ag8,ag9,ag10,bd14,bx1,bx8,btm1,mcl1,mcl2,sul2,tet2	13	Main	9
K2	2	ag6,ag7,ag8,ag9,ag10,bd14,bx1,bx8,btm1,mcl1,mcl2,sul2,tet2	13	Main	9
K3	2	ag6,ag7,ag8,ag9,ag10,bd14,bx1,bx8,btm1,mcl1,mcl2,sul2,tet2	13	Main	9
L1	2	ag6,ag7,ag8,ag9,ag10,bd14,bx1,bx8,btm1,mcl1,mcl2,sul2,tet2	13	Main	9
L3	2	ag6,ag7,ag8,ag9,ag10,bd14,bx1,bx8,btm1,mcl1,mcl2,sul2,tet2	13	Main	9
L5b	2	ag6,ag7,ag8,ag9,ag10,bd14,bx1,bx8,btm1,mcl1,mcl2,sul2,tet2	13	Main	9
N2	2	ag6,ag7,ag8,ag9,ag10,bd14,bx1,bx8,btm1,mcl1,mcl2,sul2,tet2	13	Main	9
N3	2	ag6,ag7,ag8,ag9,ag10,bd14,bx1,bx8,btm1,mcl1,mcl2,sul2,tet2	13	Main	9
N4a	2	ag6,ag7,ag8,ag9,ag10,bd14,bx1,bx8,btm1,mcl1,mcl2,sul2,tet2	13	Main	9
N4b	2	ag6,ag7,ag8,ag9,ag10,bd14,bx1,bx8,btm1,mcl1,mcl2,sul2,tet2	13	Main	9
N5a	2	ag6,ag7,ag8,ag9,ag10,bd14,bx1,bx8,btm1,mcl1,mcl2,sul2,tet2	13	Main	9
N5b	2	ag6,ag7,ag8,ag9,ag10,bd14,bx1,bx8,btm1,mcl1,mcl2,sul2,tet2	13	Main	9
N7a	2	ag6,ag7,ag8,ag9,ag10,bd14,bx1,bx8,btm1,mcl1,mcl2,sul2,tet2	13	Main	9
N7b	2	ag6,ag7,ag8,ag9,ag10,bd14,bx1,bx8,btm1,mcl1,mcl2,sul2,tet2	13	Main	9
R1	2	ag6,ag7,ag8,ag9,ag10,bd14,bx1,bx8,btm1,mcl1,mcl2,sul2,tet2	13	Main	9
B2	2	ag6,ag7,ag8,ag9,ag10,bd14,bx1,bx8,btm1,mcl1,mcl2,tet2	12	Main	10
B3	2	ag6,ag7,ag8,ag9,ag10,bd14,bx1,bx8,btm1,mcl1,mcl2,tet2	12	Main	10
C4	2	ag6,ag7,ag8,ag9,ag10,bd14,bx1,bx8,btm1,mcl1,mcl2,tet2	12	Main	10
C5a	2	ag6,ag7,ag8,ag9,ag10,bd14,bx1,bx8,btm1,mcl1,mcl2,tet2	12	Main	10
C5b	2	ag6,ag7,ag8,ag9,ag10,bd14,bx1,bx8,btm1,mcl1,mcl2,tet2	12	Main	10
C5c	2	ag6,ag7,ag8,ag9,ag10,bd14,bx1,bx8,btm1,mcl1,mcl2,tet2	12	Main	10
C6	2	ag6,ag7,ag8,ag9,ag10,bd14,bx1,bx8,btm1,mcl1,mcl2,tet2	12	Main	10
D2	2	ag6,ag7,ag8,ag9,ag10,bd14,bx1,bx8,btm1,mcl1,mcl2,tet2	12	Main	10
E1	2	ag6,ag7,ag8,ag9,ag10,bd14,bx1,bx8,btm1,mcl1,mcl2,tet2	12	Main	10
E3	2	ag6,ag7,ag8,ag9,ag10,bd14,bx1,bx8,btm1,mcl1,mcl2,tet2	12	Main	10
E4	2	ag6,ag7,ag8,ag9,ag10,bd14,bx1,bx8,btm1,mcl1,mcl2,tet2	12	Main	10
G1a	2	ag6,ag7,ag8,ag9,ag10,bd14,bx1,bx8,btm1,mcl1,mcl2,tet2	12	Main	10
G1b	2	ag6,ag7,ag8,ag9,ag10,bd14,bx1,bx8,btm1,mcl1,mcl2,tet2	12	Main	10
G2	2	ag6,ag7,ag8,ag9,ag10,bd14,bx1,bx8,btm1,mcl1,mcl2,tet2	12	Main	10
G3a	2	ag6,ag7,ag8,ag9,ag10,bd14,bx1,bx8,btm1,mcl1,mcl2,tet2	12	Main	10
G3b	2	ag6,ag7,ag8,ag9,ag10,bd14,bx1,bx8,btm1,mcl1,mcl2,tet2	12	Main	10
G4	2	ag6,ag7,ag8,ag9,ag10,bd14,bx1,bx8,btm1,mcl1,mcl2,tet2	12	Main	10
G5a	2	ag6,ag7,ag8,ag9,ag10,bd14,bx1,bx8,btm1,mcl1,mcl2,tet2	12	Main	10
G5b	2	ag6,ag7,ag8,ag9,ag10,bd14,bx1,bx8,btm1,mcl1,mcl2,tet2	12	Main	10
G5c	2	ag6,ag7,ag8,ag9,ag10,bd14,bx1,bx8,btm1,mcl1,mcl2,tet2	12	Main	10
J1	2	ag6,ag7,ag8,ag9,ag10,bd14,bx1,bx8,btm1,mcl1,mcl2,tet2	12	Main	10
J2	2	ag6,ag7,ag8,ag9,ag10,bd14,bx1,bx8,btm1,mcl1,mcl2,tet2	12	Main	10
J3a	2	ag6,ag7,ag8,ag9,ag10,bd14,bx1,bx8,btm1,mcl1,mcl2,tet2	12	Main	10
J3b	2	ag6,ag7,ag8,ag9,ag10,bd14,bx1,bx8,btm1,mcl1,mcl2,tet2	12	Main	10
J4a	2	ag6,ag7,ag8,ag9,ag10,bd14,bx1,bx8,btm1,mcl1,mcl2,tet2	12	Main	10
J4b	2	ag6,ag7,ag8,ag9,ag10,bd14,bx1,bx8,btm1,mcl1,mcl2,tet2	12	Main	10
K1	2	ag6,ag7,ag8,ag9,ag10,bd14,bx1,bx8,btm1,mcl1,mcl2,tet2	12	Main	10
K4	2	ag6,ag7,ag8,ag9,ag10,bd14,bx1,bx8,btm1,mcl1,mcl2,tet2	12	Main	10
M1	2	ag6,ag7,ag8,ag9,ag10,bd14,bx1,bx8,btm1,mcl1,mcl2,tet2	12	Main	10
M2	2	ag6,ag7,ag8,ag9,ag10,bd14,bx1,bx8,btm1,mcl1,mcl2,tet2	12	Main	10
M3a	2	ag6,ag7,ag8,ag9,ag10,bd14,bx1,bx8,btm1,mcl1,mcl2,tet2	12	Main	10
M3b	2	ag6,ag7,ag8,ag9,ag10,bd14,bx1,bx8,btm1,mcl1,mcl2,tet2	12	Main	10
M3c	2	ag6,ag7,ag8,ag9,ag10,bd14,bx1,bx8,btm1,mcl1,mcl2,tet2	12	Main	10
M3d	2	ag6,ag7,ag8,ag9,ag10,bd14,bx1,bx8,btm1,mcl1,mcl2,tet2	12	Main	10
M3e	2	ag6,ag7,ag8,ag9,ag10,bd14,bx1,bx8,btm1,mcl1,mcl2,tet2	12	Main	10
M4	2	ag6,ag7,ag8,ag9,ag10,bd14,bx1,bx8,btm1,mcl1,mcl2,tet2	12	Main	10
M5	2	ag6,ag7,ag8,ag9,ag10,bd14,bx1,bx8,btm1,mcl1,mcl2,tet2	12	Main	10
M6	2	ag6,ag7,ag8,ag9,ag10,bd14,bx1,bx8,btm1,mcl1,mcl2,tet2	12	Main	10
N8	2	ag6,ag7,ag8,ag9,ag10,bd14,bx1,bx8,btm1,mcl1,mcl2,tet2	12	Main	10
N9	2	ag6,ag7,ag8,ag9,ag10,bd14,bx1,bx8,btm1,mcl1,mcl2,tet2	12	Main	10
P1	2	ag6,ag7,ag8,ag9,ag10,bd14,bx1,bx8,btm1,mcl1,mcl2,tet2	12	Main	10
P2	2	ag6,ag7,ag8,ag9,ag10,bd14,bx1,bx8,btm1,mcl1,mcl2,tet2	12	Main	10
P3	2	ag6,ag7,ag8,ag9,ag10,bd14,bx1,bx8,btm1,mcl1,mcl2,tet2	12	Main	10
P4	2	ag6,ag7,ag8,ag9,ag10,bd14,bx1,bx8,btm1,mcl1,mcl2,tet2	12	Main	10
P5	2	ag6,ag7,ag8,ag9,ag10,bd14,bx1,bx8,btm1,mcl1,mcl2,tet2	12	Main	10
P6	2	ag6,ag7,ag8,ag9,ag10,bd14,bx1,bx8,btm1,mcl1,mcl2,tet2	12	Main	10
P8	2	ag6,ag7,ag8,ag9,ag10,bd14,bx1,bx8,btm1,mcl1,mcl2,tet2	12	Main	10
Q1	2	ag6,ag7,ag8,ag9,ag10,bd14,bx1,bx8,btm1,mcl1,mcl2,tet2	12	Main	10
Q2	2	ag6,ag7,ag8,ag9,ag10,bd14,bx1,bx8,btm1,mcl1,mcl2,tet2	12	Main	10
Q3	2	ag6,ag7,ag8,ag9,ag10,bd14,bx1,bx8,btm1,mcl1,mcl2,tet2	12	Main	10
Q4	2	ag6,ag7,ag8,ag9,ag10,bd14,bx1,bx8,btm1,mcl1,mcl2,tet2	12	Main	10
Q5	2	ag6,ag7,ag8,ag9,ag10,bd14,bx1,bx8,btm1,mcl1,mcl2,tet2	12	Main	10
S1	2	ag6,ag7,ag8,ag9,ag10,bd14,bx1,bx8,btm1,mcl1,mcl2,tet2	12	Main	10
S2	2	ag6,ag7,ag8,ag9,ag10,bd14,bx1,bx8,btm1,mcl1,mcl2,tet2	12	Main	10
S3a	2	ag6,ag7,ag8,ag9,ag10,bd14,bx1,bx8,btm1,mcl1,mcl2,tet2	12	Main	10
S3b	2	ag6,ag7,ag8,ag9,ag10,bd14,bx1,bx8,btm1,mcl1,mcl2,tet2	12	Main	10
S4a	2	ag6,ag7,ag8,ag9,ag10,bd14,bx1,bx8,btm1,mcl1,mcl2,tet2	12	Main	10
S4b	2	ag6,ag7,ag8,ag9,ag10,bd14,bx1,bx8,btm1,mcl1,mcl2,tet2	12	G1	10
S5	2	ag6,ag7,ag8,ag9,ag10,bd14,bx1,bx8,btm1,mcl1,mcl2,tet2	12	Main	10
S6	2	ag6,ag7,ag8,ag9,ag10,bd14,bx1,bx8,btm1,mcl1,mcl2,tet2	12	Main	10
U1	2	ag6,ag7,ag8,ag9,ag10,bd14,bx1,bx8,btm1,mcl1,mcl2,tet2	12	Main	10
U2	2	ag6,ag7,ag8,ag9,ag10,bd14,bx1,bx8,btm1,mcl1,mcl2,tet2	12	Main	10
U3	2	ag6,ag7,ag8,ag9,ag10,bd14,bx1,bx8,btm1,mcl1,mcl2,tet2	12	Main	10
U4	2	ag6,ag7,ag8,ag9,ag10,bd14,bx1,bx8,btm1,mcl1,mcl2,tet2	12	Main	10
U5	2	ag6,ag7,ag8,ag9,ag10,bd14,bx1,bx8,btm1,mcl1,mcl2,tet2	12	Main	10
Z3b	2	ag6,ag7,ag8,ag9,ag10,bd14,bx1,bx8,btm1,mcl1,mcl2,tet2	12	Main	10
Z4	2	ag6,ag7,ag8,ag9,ag10,bd14,bx1,bx8,btm1,mcl1,mcl2,tet2	12	Main	10
AA1	2	Ag6,ag7,ag8,ag9,ag10,bd14,bx1,bx8,btm1,mcl1,mcl2,tet2	12	Main	10
AA3a	2	ag6,ag7,ag8,ag9,ag10,bd14,bx1,bx8,btm1,mcl1,mcl2,tet2	12	Main	10
AA3b	2	ag6,ag7,ag8,ag9,ag10,bd14,bx1,bx8,btm1,mcl1,mcl2,tet2	12	Main	10
AA3c	2	ag6,ag7,ag8,ag9,ag10,bd14,bx1,bx8,btm1,mcl1,mcl2,tet2	12	Main	10
AA3d	2	ag6,ag7,ag8,ag9,ag10,bd14,bx1,bx8,btm1,mcl1,mcl2,tet2	12	Main	10
AA4a	2	ag6,ag7,ag8,ag9,ag10,bd14,bx1,bx8,btm1,mcl1,mcl2,tet2	12	Main	10
AA4b	2	ag6,ag7,ag8,ag9,ag10,bd14,bx1,bx8,btm1,mcl1,mcl2,tet2	12	Main	10
AB1	2	ag6,ag7,ag8,ag9,ag10,bd14,bx1,bx8,btm1,mcl1,mcl2,tet2	12	Main	10
AB2b	2	ag6,ag7,ag8,ag9,ag10,bd14,bx1,bx8,btm1,mcl1,mcl2,tet2	12	Main	10
AB2c	2	ag6,ag7,ag8,ag9,ag10,bd14,bx1,bx8,btm1,mcl1,mcl2,tet2	12	Main	10
AB3a	2	ag6,ag7,ag8,ag9,ag10,bd14,bx1,bx8,btm1,mcl1,mcl2,tet2	12	Main	10
AB3b	2	ag6,ag7,ag8,ag9,ag10,bd14,bx1,bx8,btm1,mcl1,mcl2,tet2	12	Main	10
AB4b	2	ag6,ag7,ag8,ag9,ag10,bd14,bx1,bx8,btm1,mcl1,mcl2,tet2	12	Main	10
AB6a	2	ag6,ag7,ag8,ag9,ag10,bd14,bx1,bx8,btm1,mcl1,mcl2,tet2	12	Main	10
AB6b	2	ag6,ag7,ag8,ag9,ag10,bd14,bx1,bx8,btm1,mcl1,mcl2,tet2	12	Main	10
AC3a	2	ag6,ag7,ag8,ag9,ag10,bd14,bx1,bx8,btm1,mcl1,mcl2,tet2	12	Main	10
AC3b	2	ag6,ag7,ag8,ag9,ag10,bd14,bx1,bx8,btm1,mcl1,mcl2,tet2	12	Main	10
AC5	2	ag6,ag7,ag8,ag9,ag10,bd14,bx1,bx8,btm1,mcl1,mcl2,tet2	12	Main	10
AC6	2	ag6,ag7,ag8,ag9,ag10,bd14,bx1,bx8,btm1,mcl1,mcl2,tet2	12	Main	10
AD1	2	ag6,ag7,ag8,ag9,ag10,bd14,bx1,bx8,btm1,mcl1,mcl2,tet2	12	Main	10
AD2	2	ag6,ag7,ag8,ag9,ag10,bd14,bx1,bx8,btm1,mcl1,mcl2,tet2	12	Main	10
AD6	2	ag6,ag7,ag8,ag9,ag10,bd14,bx1,bx8,btm1,mcl1,mcl2,tet2	12	Main	10
AF1	2	ag6,ag7,ag8,ag9,ag10,bd14,bx1,bx8,btm1,mcl1,mcl2,tet2	12	Main	10
AF2	2	ag6,ag7,ag8,ag9,ag10,bd14,bx1,bx8,btm1,mcl1,mcl2,tet2	12	Main	10
AF3	2	ag6,ag7,ag8,ag9,ag10,bd14,bx1,bx8,btm1,mcl1,mcl2,tet2	12	Main	10
AF4	2	ag6,ag7,ag8,ag9,ag10,bd14,bx1,bx8,btm1,mcl1,mcl2,tet2	12	Main	10
AF5	2	ag6,ag7,ag8,ag9,ag10,bd14,bx1,bx8,btm1,mcl1,mcl2,tet2	12	Main	10
AF6	2	ag6,ag7,ag8,ag9,ag10,bd14,bx1,bx8,btm1,mcl1,mcl2,tet2	12	Main	10
I8	2	ag6,ag7,ag8,ag9,ag10,bd14,bx1,bx8,mcl1,mcl2,tet2	11	Main	11
AB4a	2	ag6,ag7,ag8,ag9,bd14,bx1,bx8,btm1,mcl1,mcl2,tet2	11	Main	11
N6a	2	ag6,ag7,ag8,ag9,bd14,bx1,bx8,btm1,sul2,tet2	10	Main	12
N6b	2	ag6,ag7,ag8,ag9,bd14,bx1,bx8,btm1,sul2, tet2	10	G1	12
AA4c	2	ag6,ag7,ag8,ag9,bd14,bx1,bx8,btm1,tet2	9	Main	13
T1	2	ag6,ag8,ag9,ag10,bd14,bx1,bx8,btm1,mcl1,mcl2,tet2	11	Main	4
T2	2	ag6,ag8,ag9,ag10,bd14,bx1,bx8,btm1,mcl1,mcl2,tet2	11	Main	4
T3	2	ag6,ag8,ag9,ag10,bd14,bx1,bx8,btm1,mcl1,mcl2,tet2	11	Main	4
T4a	2	ag6,ag8,ag9,ag10,bd14,bx1,bx8,btm1,mcl1,mcl2,tet2	11	Main	4
T4b	2	ag6,ag8,ag9,ag10,bd14,bx1,bx8,btm1,mcl1,mcl2,tet2	11	Main	4
T4c	2	ag6,ag8,ag9,ag10,bd14,bx1,bx8,btm1,mcl1,mcl2,tet2	11	Main	4
T5	2	ag6,ag8,ag9,ag10,bd14,bx1,bx8,btm1,mcl1,mcl2,tet2	11	Main	4
V1	2	ag6,ag8,ag9,ag10,bd14,bx1,bx8,btm1,mcl1,mcl2,tet2	11	Main	4
W1	2	ag6,ag8,ag9,ag10,bd14,bx1,bx8,btm1,mcl1,mcl2,tet2	11	Main	4
W2	2	ag6,ag8,ag9,ag10,bd14,bx1,bx8,btm1,mcl1,mcl2,tet2	11	Main	4
W3	2	ag6,ag8,ag9,ag10,bd14,bx1,bx8,btm1,mcl1,mcl2,tet2	11	Main	4
W4a	2	ag6,ag8,ag9,ag10,bd14,bx1,bx8,btm1,mcl1,mcl2,tet2	11	Main	4
W4b	2	ag6,ag8,ag9,ag10,bd14,bx1,bx8,btm1,mcl1,mcl2,tet2	11	Main	4
W5a	2	ag6,ag8,ag9,ag10,bd14,bx1,bx8,btm1,mcl1,mcl2,tet2	11	Main	4
W5b	2	ag6,ag8,ag9,ag10,bd14,bx1,bx8,btm1,mcl1,mcl2,tet2	11	Main	4
W5c	2	ag6,ag8,ag9,ag10,bd14,bx1,bx8,btm1,mcl1,mcl2,tet2	11	Main	4
W6	2	ag6,ag8,ag9,ag10,bd14,bx1,bx8,btm1,mcl1,mcl2,tet2	11	Main	4
Y1	2	ag6,ag8,ag9,ag10,bd14,bx1,bx8,btm1,mcl1,mcl2,tet2	11	Main	4
Y3	2	ag6,ag8,ag9,ag10,bd14,bx1,bx8,btm1,mcl1,mcl2,tet2	11	Main	4
Y4	2	ag6,ag8,ag9,ag10,bd14,bx1,bx8,btm1,mcl1,mcl2,tet2	11	Main	4
Y5a	2	ag6,ag8,ag9,ag10,bd14,bx1,bx8,btm1,mcl1,mcl2,tet2	11	Main	4
Y5b	2	ag6,ag8,ag9,ag10,bd14,bx1,bx8,btm1,mcl1,mcl2,tet2	11	Main	4
Z1a	2	ag6,ag8,ag9,ag10,bd14,bx1,bx8,btm1,mcl1,mcl2,tet2	11	Main	4
Z1b	2	ag6,ag8,ag9,ag10,bd14,bx1,bx8,btm1,mcl1,mcl2,tet2	11	Main	4
I3b	2	ag6,ag8,ag9,ag10,bd14,bx1,bx8,mcl1,mcl2,tet2	10	Main	14
I4	2	ag6,ag8,ag9,ag10,bd14,bx1,bx8,mcl1,mcl2,tet2	10	Main	14
I5	2	ag6,ag8,ag9,ag10,bd14,bx1,bx8,mcl1,mcl2,tet2	10	Main	14
L7	2	ag6,ag8,ag9,ag10,bd14,bx1,bx8,mcl1,mcl2,tet2	10	Main	14
O5	2	ag6,ag8,ag9,ag10,bd14,bx1,bx8,mcl1,mcl2,tet2	10	Main	14
O6	2	ag6,ag8,ag9,ag10,bd14,bx1,bx8,mcl1,mcl2,tet2	10	Main	14
AE1	2	ag6,ag8,ag9,ag10,bd14,bx1,bx8,mcl1,mcl2,tet2	10	Main	14
AE2a	2	ag6,ag8,ag9,ag10,bd14,bx1,bx8,mcl1,mcl2,tet2	10	Main	14
AE2b	2	ag6,ag8,ag9,ag10,bd14,bx1,bx8,mcl1,mcl2,tet2	10	Main	14
AE2c	2	ag6,ag8,ag9,ag10,bd14,bx1,bx8,mcl1,mcl2,tet2	10	Main	14
AE2d	2	ag6,ag8,ag9,ag10,bd14,bx1,bx8,mcl1,mcl2,tet2	10	Main	14
AE2e	2	ag6,ag8,ag9,ag10,bd14,bx1,bx8,mcl1,mcl2,tet2	10	Main	14
AE2f	2	ag6,ag8,ag9,ag10,bd14,bx1,bx8,mcl1,mcl2,tet2	10	Main	14
AE3	2	ag6,ag8,ag9,ag10,bd14,bx1,bx8,mcl1,mcl2,tet2	10	Main	14
AE4	2	ag6,ag8,ag9,ag10,bd14,bx1,bx8,mcl1,mcl2,tet2	10	Main	14
AE5a	2	ag6,ag8,ag9,ag10,bd14,bx1,bx8,mcl1,mcl2,tet2	10	Main	14
AE5b	2	ag6,ag8,ag9,ag10,bd14,bx1,bx8,mcl1,mcl2,tet2	10	Main	14
L4b	25	ag2,ag3,ag6,ag8,ag9,ag10,rf1,bd10,bp1,bx1,bx7,cfx,mcl1,mcl2,sul1,sul2,tet2	17		1
L5a	25	ag2,ag3,ag6,ag8,ag9,ag10,rf1,bd10,bp1,bx1,bx7,cfx,mcl1,mcl2,sul1,sul2,tet2	17		1
L8	25	ag2,ag3,ag6,ag8,ag9,ag10,rf1,bd10,bp1,bx1,bx7,cfx,mcl1,mcl2,sul1,sul2,tet2	17		1
L2	25	ag2,ag3,ag6,ag8,ag9,ag10,rf1,bd10,bp1,bx1,bx7,cfx,mcl1,mcl2,sul1,sul2,tet2	17		1
L4a	25	ag2,ag3,ag6,ag8,ag9,bd10,bx1,bx7,sul2,tet2	10		2
L5c	25	ag2,ag3,ag6,ag8,ag9,bd10,bx1,bx7,sul2,tet2	10		2
L6	25	ag2,ag3,ag6,ag8,ag9,bd10,bx1,bx7,sul2,tet2	10		2
L9	25	ag2,ag3,ag6,ag8,ag9,bd10,bx1,bx7,sul2,tet2	10		2
C2	78	ag6,bd12,bx13	3		1
A1	113	ag5,ag6,ag8,ag9,bd13,bx1,bx7,sul2,tet2	9		1
A2	113	ag5,ag6,ag8,ag9,bd13,bx1,bx7,sul2,tet2	9		1
A5a	113	ag5,ag6,ag8,ag9,bd13,bx1,bx7,sul2,tet2	9		1
I6	113	ag5,ag6,ag8,ag9,bd13,bx1,bx7,sul2,tet2	9		1
I7a	113	ag5,ag6,ag8,ag9,bd13,bx1,bx7,sul2,tet2	9		1
I7b	113	ag5,ag6,ag8,ag9,bd13,bx1,bx7,sul2,tet2	9		1
I9	113	ag5,ag6,ag8,ag9,bd13,bx1,bx7,sul2,tet2	9		1
P7	113	ag5,ag6,ag8,ag9,bd13,bx1,bx7,sul2,tet2	9		1
Z5	113	ag5,ag6,ag8,ag9,bd13,bx1,bx7,sul2,tet2	9		1
Z8	113	ag5,ag6,ag8,ag9,bd13,bx1,bx7,sul2,tet2	9		1
AE6	113	ag6,ag8,ag9,bd13,bx1,bx7,sul2	7		2
R2	113	ag6,ag8,ag9,bd13,bx1,bx7,sul2,tet2	8		3
R3a	113	ag6,ag8,ag9,bd13,bx1,bx7,sul2,tet2	8		3
R5a	113	ag6,ag8,ag9,bd13,bx1,bx7,sul2,tet2	8		3
R5b	113	ag6,ag8,ag9,bd13,bx1,bx7,sul2,tet2	8		3
R6	113	ag6,ag8,ag9,bd13,bx1,bx7,sul2,tet2	8		3
Z2a	113	ag6,ag8,ag9,bd13,bx1,bx7,sul2,tet2	8		3
Z2b	113	ag6,ag8,ag9,bd13,bx1,bx7,sul2,tet2	8		3
Z7	113	ag6,ag8,ag9,bd13,bx1,bx7,sul2,tet2	8		3
Z9	113	ag6,ag8,ag9,bd13,bx1,bx7,sul2,tet2	8		3
AB5a	113	ag6,ag8,ag9,bd13,bx1,bx7,sul2,tet2	8		3
AB5b	113	ag6,ag8,ag9,bd13,bx1,bx7,sul2,tet2	8		3
AB2a	113	ag8,ag9,ag6,bd13,bx1,bx7,sul2,tet2	8		3
O3	113	bd4,bx10	2		4
V5	164	ag5,ag6,bd6,bd12,bcar1,bx14,btm2,tet1	8		1
V2	164	ag5,ag6,bd6,bd12,bcar1,bx14,tet1	7		2
V3	164	ag5,ag6,bd6,bd12,bcar1,bx14,tet1	7		2
V4	164	ag5,ag6,bd6,bd12,bcar1,bx14,tet1	7		2
AA2	267	ag6,bd3,bx4	3		1
B6	584	ag6,bd4,bx3	3		1
E2b	584	ag6,bd4,bx3	3		1
E6	584	ag6,bd4,bx3	3		1
AA5	584	ag6,bd4,bx3	3		1
AC1	584	ag6,bd4,bx3	3		1
AC2	584	ag6,bd4,bx3	3		1
AC4a	584	ag6,bd4,bx3	3		1
AC4b	584	ag6,bd4,bx3	3		1
AD3	584	ag6,bd4,bx3	3		1
AD4	584	ag6,bd4,bx3	3		1
AD5a	584	ag6,bd4,bx3	3		1
AD5b	584	ag6,bd4,bx3	3		1
AD5c	584	ag6,bd4,bx3	3		1
J9a	647	ag6,bd10,bx6,tet1	4		1
J9b	647	ag6,bd10,bx6,tet1	4		1
J10a	647	ag6,bd10,bx6,tet1	4		1
J10b	647	ag6,bd10,bx6,tet1	4		1
J11a	647	ag6,bd10,bx6,tet1	4		1
J11b	647	ag6,bd10,bx6,tet1	4		1
O1	1093	ag6,bd2,bx12	3		1
O2	1093	ag6,bd2,bx12	3		1
O4	1093	ag6,bd2,bx12	3		1
K5	2177	ag6,bd5,bx11	3		1
J5	2334	ag6,bd1,bx5	3		1
J6	2334	ag6,bd1,bx5	3		1
J7	2334	ag6,bd1,bx5	3		1
J8	2334	ag6,bd1,bx5	3		1
H6	2336	ag6,bd8,bx2	3		1
I2a	2337	ag6,bd13,bx9	3		1
*Abbreviations as per Table S4
†Resistance profile number within an ST
